# Supplementary material for: Leishmania infantum infection modulates messenger RNA, microRNA and long non-coding RNA expression in human neutrophils in vitro
Source: PLoS Negl Trop Dis. 2024 Jul 19;18(7):e0012318. doi: 10.1371/journal.pntd.0012318 (PMC11259272; doi:10.1371/journal.pntd.0012318)
Supplement: S1 Table — A total of 212 DEGs (log2(FC)±0.58 and FDR≤0.05), being 202 with decreased expression after L. infantum infection, and 10 with increased expression post-infection. (XLSX) [file pntd.0012318.s005.xlsx]

## Sheet: Planilha1
GeneID	Gene name	Gene type	log2(FC)	P-value	P-adj	Base mean	StdErr	Wald-Stats
ENSG00000197249	SERPINA1	protein_coding	-1.51145	4.29896e-15	8.29822e-12	1097.63	0.192642	-7.84589
ENSG00000132965	ALOX5AP	protein_coding	-1.46638	1.61141e-16	5.44334e-13	377.739	0.177788	-8.24795
ENSG00000169403	PTAFR	protein_coding	-1.46368	1.18682e-14	1.80142e-11	674.083	0.189659	-7.71745
ENSG00000171051	FPR1	protein_coding	-1.42455	2.69791e-13	2.80417e-10	292.868	0.194913	-7.30867
ENSG00000140749	IGSF6	protein_coding	-1.42005	3.83562e-17	2.59135e-13	367.43	0.168696	-8.41782
ENSG00000169504	CLIC4	protein_coding	-1.40847	2.52841e-16	6.83278e-13	221.964	0.171891	-8.19393
ENSG00000126262	FFAR2	protein_coding	-1.36078	7.72085e-13	6.52026e-10	271.115	0.189894	-7.16602
ENSG00000100644	HIF1A	protein_coding	-1.35838	8.00995e-14	9.83913e-11	612.801	0.181841	-7.47016
ENSG00000123700	KCNJ2	protein_coding	-1.34467	2.74805e-15	6.18861e-12	303.163	0.170172	-7.90184
ENSG00000120217	CD274	protein_coding	-1.32041	1.35932e-16	5.44334e-13	186.263	0.159697	-8.26826
ENSG00000137312	FLOT1	protein_coding	-1.30677	1.48684e-13	1.67418e-10	1163.61	0.17687	-7.38833
ENSG00000077150	NFKB2	protein_coding	-1.29847	4.49247e-13	4.33587e-10	1047.64	0.179351	-7.23983
ENSG00000100368	CSF2RB	protein_coding	-1.29823	5.13802e-13	4.62833e-10	921.034	0.17977	-7.2216
ENSG00000150977	RILPL2	protein_coding	-1.23984	1.24059e-10	7.59291e-08	653.166	0.192692	-6.43428
ENSG00000254087	LYN	protein_coding	-1.2209	3.43686e-10	1.7333e-07	1061.95	0.194483	-6.27767
ENSG00000178719	GRINA	protein_coding	-1.20779	4.68039e-10	2.25862e-07	270.68	0.193884	-6.22946
ENSG00000051523	CYBA	protein_coding	-1.202	1.29246e-10	7.59291e-08	536.327	0.186992	-6.42806
ENSG00000102096	PIM2	protein_coding	-1.20091	5.55577e-10	2.58861e-07	320.421	0.193616	-6.20254
ENSG00000101336	HCK	protein_coding	-1.17251	8.64572e-11	5.92174e-08	626.27	0.180695	-6.48891
ENSG00000101190	TCFL5	protein_coding	-1.16464	1.19988e-14	1.80142e-11	161.12	0.150938	-7.71605
ENSG00000170458	CD14	protein_coding	-1.16085	2.49196e-09	1.02034e-06	288.963	0.194709	-5.96198
ENSG00000125733	TRIP10	protein_coding	-1.13186	3.34599e-19	4.52111e-15	259.781	0.12637	-8.95668
ENSG00000116514	RNF19B	protein_coding	-1.12197	3.3944e-09	1.31043e-06	452.315	0.189801	-5.91129
ENSG00000137393	RNF144B	protein_coding	-1.11833	3.14851e-09	1.25126e-06	357.399	0.18879	-5.92366
ENSG00000161921	CXCL16	protein_coding	-1.11183	2.35766e-09	9.95524e-07	265.804	0.186204	-5.97103
ENSG00000104093	DMXL2	protein_coding	-1.09521	2.08601e-09	9.0923e-07	907.445	0.18281	-5.99096
ENSG00000133048	CHI3L1	protein_coding	-1.08234	5.7943e-09	2.11602e-06	648.977	0.185887	-5.82259
ENSG00000144802	NFKBIZ	protein_coding	-1.04079	4.10046e-08	1.17884e-05	638.519	0.189702	-5.48647
ENSG00000116679	IVNS1ABP	protein_coding	-1.03457	2.90556e-10	1.5704e-07	976.237	0.164121	-6.30374
ENSG00000127954	STEAP4	protein_coding	-1.02732	1.5612e-08	5.02259e-06	342.374	0.181675	-5.6547
ENSG00000171049	FPR2	protein_coding	-1.0252	2.70016e-10	1.52019e-07	224.6	0.162342	-6.31508
ENSG00000124102	PI3	protein_coding	-1.00703	1.42131e-07	3.55644e-05	1635.09	0.19136	-5.26247
ENSG00000137462	TLR2	protein_coding	-1.00547	7.79899e-08	2.1076e-05	379.394	0.187179	-5.37172
ENSG00000184557	SOCS3	protein_coding	-1.00008	3.79969e-07	8.55691e-05	285.499	0.196915	-5.07873
ENSG00000102921	N4BP1	protein_coding	-0.988415	1.90701e-08	5.72611e-06	641.591	0.175867	-5.62023
ENSG00000085514	PILRA	protein_coding	-0.987293	8.58489e-09	2.97433e-06	172.017	0.171508	-5.75655
ENSG00000275302	CCL4	protein_coding	-0.981961	7.30001e-07	0.000138926	394.652	0.198248	-4.95321
ENSG00000135842	NIBAN1	protein_coding	-0.978754	5.02959e-07	0.000100952	948.069	0.19477	-5.02518
ENSG00000175857	GAPT	protein_coding	-0.973152	9.11826e-07	0.000166494	217.562	0.198207	-4.90977
ENSG00000204287	HLA-DRA	protein_coding	-0.966497	1.68578e-08	5.29728e-06	167.93	0.171319	-5.6415
ENSG00000011600	TYROBP	protein_coding	-0.96012	4.35214e-07	9.2969e-05	203.335	0.190015	-5.05287
ENSG00000126561	STAT5A	protein_coding	-0.95244	9.40047e-13	7.47171e-10	494.592	0.133413	-7.13901
ENSG00000143119	CD53	protein_coding	-0.94698	9.09053e-08	2.40845e-05	470.502	0.177204	-5.34402
ENSG00000198814	GK	protein_coding	-0.94509	1.23099e-06	0.000211799	363.736	0.194841	-4.85058
ENSG00000161791	FMNL3	protein_coding	-0.942835	8.03395e-09	2.8567e-06	1175.46	0.163467	-5.76774
ENSG00000103569	AQP9	protein_coding	-0.94251	1.88276e-06	0.000295813	1003.2	0.197773	-4.76562
ENSG00000185215	TNFAIP2	protein_coding	-0.941362	1.23832e-06	0.000211799	1650.28	0.194119	-4.84941
ENSG00000066336	SPI1	protein_coding	-0.939634	5.0805e-07	0.000100952	343.085	0.187057	-5.02325
ENSG00000155629	PIK3AP1	protein_coding	-0.938407	6.56537e-08	1.84815e-05	764.022	0.173693	-5.40268
ENSG00000139572	GPR84	protein_coding	-0.938228	4.74544e-07	9.71521e-05	152.988	0.186292	-5.03633
ENSG00000173442	EHBP1L1	protein_coding	-0.928504	1.54492e-06	0.000257715	647.551	0.193223	-4.80534
ENSG00000114784	EIF1B	protein_coding	-0.926508	1.15446e-07	2.99981e-05	111.507	0.174794	-5.30056
ENSG00000145901	TNIP1	protein_coding	-0.925301	2.62234e-07	6.10916e-05	1258.28	0.179714	-5.14875
ENSG00000166523	CLEC4E	protein_coding	-0.92138	3.27475e-06	0.000491649	398.254	0.198027	-4.65279
ENSG00000186431	FCAR	protein_coding	-0.906555	1.35763e-06	0.000229304	133.938	0.187649	-4.83113
ENSG00000198053	SIRPA	protein_coding	-0.90215	2.39481e-07	5.67696e-05	658.87	0.174641	-5.16575
ENSG00000107968	MAP3K8	protein_coding	-0.899641	8.55883e-07	0.00015842	244.828	0.182773	-4.92217
ENSG00000229644	NAMPTP1	processed_pseudogene	-0.8968	1.83162e-06	0.000291163	102.687	0.187962	-4.77117
ENSG00000137478	FCHSD2	protein_coding	-0.886249	5.7728e-09	2.11602e-06	365.972	0.152193	-5.82321
ENSG00000182541	LIMK2	protein_coding	-0.8849	7.10051e-08	1.958e-05	608.999	0.164217	-5.38861
ENSG00000162783	IER5	protein_coding	-0.879631	5.6508e-06	0.000771248	657.557	0.193792	-4.53905
ENSG00000142512	SIGLEC10	protein_coding	-0.877765	9.40164e-06	0.00118724	359.845	0.198119	-4.4305
ENSG00000169896	ITGAM	protein_coding	-0.870401	1.27057e-09	5.72265e-07	523.886	0.143368	-6.07107
ENSG00000234745	HLA-B	protein_coding	-0.863332	2.89176e-06	0.000439028	2762.36	0.184537	-4.67836
ENSG00000167642	SPINT2	protein_coding	-0.861812	1.11441e-08	3.74127e-06	249.655	0.150869	-5.71233
ENSG00000249173	LINC01093	lncRNA	-0.860298	3.46352e-10	1.7333e-07	158.425	0.137067	-6.27647
ENSG00000146232	NFKBIE	protein_coding	-0.859341	1.57263e-06	0.000259138	202.794	0.178963	-4.80178
ENSG00000155307	SAMSN1	protein_coding	-0.857905	1.21477e-06	0.000211799	311.601	0.17677	-4.85321
ENSG00000140379	BCL2A1	protein_coding	-0.857882	1.45644e-05	0.001682	436.731	0.197889	-4.33518
ENSG00000142634	EFHD2	protein_coding	-0.857881	6.44131e-06	0.000861733	444.047	0.19016	-4.51136
ENSG00000163874	ZC3H12A	protein_coding	-0.856599	4.03159e-06	0.000585751	349.652	0.185823	-4.60975
ENSG00000125430	HS3ST3B1	protein_coding	-0.849575	6.94513e-07	0.000134061	158.991	0.171186	-4.96289
ENSG00000110446	SLC15A3	protein_coding	-0.844888	1.55498e-07	3.82017e-05	461.728	0.161056	-5.24593
ENSG00000251230	MIR3945HG	lncRNA	-0.843375	1.73554e-05	0.00193807	218.706	0.196296	-4.29645
ENSG00000146112	PPP1R18	protein_coding	-0.838927	1.68174e-06	0.000270519	732.86	0.175202	-4.78833
ENSG00000091317	CMTM6	protein_coding	-0.835403	9.21531e-06	0.00117469	301.85	0.188374	-4.43481
ENSG00000197329	PELI1	protein_coding	-0.833995	1.52335e-05	0.00174436	264.339	0.192818	-4.32529
ENSG00000157593	SLC35B2	protein_coding	-0.833101	8.0082e-07	0.000150287	133.479	0.168809	-4.93517
ENSG00000204525	HLA-C	protein_coding	-0.830293	1.97619e-05	0.00213618	1685.27	0.194559	-4.26756
ENSG00000155465	SLC7A7	protein_coding	-0.829292	6.42803e-12	4.82531e-09	320.277	0.120715	-6.86983
ENSG00000140350	ANP32A	protein_coding	-0.823965	1.25585e-07	3.20172e-05	621.397	0.155901	-5.28517
ENSG00000100906	NFKBIA	protein_coding	-0.820892	3.00378e-05	0.00307478	1100.03	0.196707	-4.17318
ENSG00000266412	NCOA4	protein_coding	-0.820784	1.8081e-05	0.00200255	496.737	0.191443	-4.28736
ENSG00000105967	TFEC	protein_coding	-0.820646	2.59794e-05	0.00270026	215.105	0.195108	-4.20612
ENSG00000184588	PDE4B	protein_coding	-0.819348	1.92891e-07	4.65418e-05	445.336	0.157383	-5.20606
ENSG00000104081	BMF	protein_coding	-0.815245	9.45238e-11	6.08193e-08	354.874	0.125898	-6.47546
ENSG00000268500	SIGLEC5	protein_coding	-0.810076	1.1363e-06	0.000202022	197.952	0.166462	-4.86643
ENSG00000115828	QPCT	protein_coding	-0.809299	2.07628e-05	0.00222656	204.036	0.190131	-4.25653
ENSG00000184602	SNN	protein_coding	-0.801982	3.07163e-05	0.0030973	507.906	0.19241	-4.16809
ENSG00000126432	PRDX5	protein_coding	-0.801957	1.01001e-05	0.00126348	179.082	0.181643	-4.41502
ENSG00000130724	CHMP2A	protein_coding	-0.800613	1.05208e-05	0.00129233	195.197	0.181702	-4.40618
ENSG00000089351	GRAMD1A	protein_coding	-0.800405	4.47805e-07	9.30884e-05	488.534	0.158577	-5.04742
ENSG00000141968	VAV1	protein_coding	-0.796655	1.09705e-06	0.000197645	691.466	0.163471	-4.87338
ENSG00000229314	ORM1	protein_coding	-0.795283	6.03208e-05	0.00529256	173.123	0.198248	-4.01155
ENSG00000175471	MCTP1	protein_coding	-0.793848	1.13523e-08	3.74127e-06	340.034	0.139048	-5.70918
ENSG00000101236	RNF24	protein_coding	-0.793387	3.16138e-07	7.2401e-05	321.419	0.155153	-5.11356
ENSG00000092531	SNAP23	protein_coding	-0.793187	5.18598e-06	0.00073761	254.205	0.174054	-4.55712
ENSG00000090339	ICAM1	protein_coding	-0.792993	1.35129e-05	0.00157402	469.873	0.182229	-4.35163
ENSG00000143321	HDGF	protein_coding	-0.792287	1.29639e-05	0.0015232	365.894	0.181687	-4.36071
ENSG00000231925	TAPBP	protein_coding	-0.784862	5.55031e-06	0.000765263	459.222	0.172769	-4.54283
ENSG00000163131	CTSS	protein_coding	-0.783898	3.7328e-05	0.00360269	481.114	0.190108	-4.12342
ENSG00000112303	VNN2	protein_coding	-0.778545	4.48742e-05	0.00424014	136.626	0.190781	-4.08084
ENSG00000277443	MARCKS	protein_coding	-0.778095	5.23623e-05	0.0047168	851.925	0.192368	-4.04482
ENSG00000103313	MEFV	protein_coding	-0.776828	3.41914e-06	0.000507686	270.385	0.16728	-4.64389
ENSG00000205542	TMSB4X	protein_coding	-0.774184	7.34365e-05	0.00612515	2023.53	0.195261	-3.96487
ENSG00000201098	RNY1	misc_RNA	-0.773231	1.85148e-05	0.00203392	305.746	0.180573	-4.28209
ENSG00000202538	RNU4-2	snRNA	-0.772914	1.89024e-05	0.00205975	196.661	0.180694	-4.27748
ENSG00000184730	APOBR	protein_coding	-0.772729	1.23611e-05	0.00148277	675.902	0.176781	-4.37112
ENSG00000167996	FTH1	protein_coding	-0.768787	8.08945e-05	0.00662452	7689.9	0.195038	-3.94173
ENSG00000108774	RAB5C	protein_coding	-0.767113	5.20599e-05	0.0047168	104.043	0.189589	-4.04618
ENSG00000114737	CISH	protein_coding	-0.765541	2.19475e-06	0.000340867	215.858	0.16169	-4.73461
ENSG00000086300	SNX10	protein_coding	-0.76516	5.49159e-07	0.00010754	267.677	0.152779	-5.00829
ENSG00000183019	MCEMP1	protein_coding	-0.764748	2.45836e-05	0.00257499	146.703	0.181281	-4.21859
ENSG00000159388	BTG2	protein_coding	-0.761329	4.5663e-05	0.00425516	387.185	0.186748	-4.07678
ENSG00000166710	B2M	protein_coding	-0.758357	6.5369e-05	0.00566196	4208.94	0.189943	-3.99254
ENSG00000159128	IFNGR2	protein_coding	-0.754006	7.23881e-05	0.0060752	256.547	0.190007	-3.9683
ENSG00000166920	C15orf48	protein_coding	-0.749616	9.53862e-05	0.00771772	420.431	0.192109	-3.90204
ENSG00000275023	MLLT6	protein_coding	-0.747928	3.03386e-05	0.00308222	1190.39	0.17932	-4.17091
ENSG00000184384	MAML2	protein_coding	-0.744521	1.57782e-05	0.00179156	351.561	0.172441	-4.31753
ENSG00000108518	PFN1	protein_coding	-0.743968	5.28775e-05	0.00473166	346.371	0.184035	-4.04253
ENSG00000188786	MTF1	protein_coding	-0.743362	5.43681e-06	0.000757342	362.54	0.163477	-4.54719
ENSG00000111679	PTPN6	protein_coding	-0.741156	7.50044e-05	0.00621754	543.25	0.187169	-3.95983
ENSG00000113916	BCL6	protein_coding	-0.736295	3.63652e-06	0.000534095	416.311	0.158988	-4.63114
ENSG00000140030	GPR65	protein_coding	-0.734291	5.02797e-05	0.0045904	126.672	0.181113	-4.05432
ENSG00000204592	HLA-E	protein_coding	-0.733461	7.12065e-05	0.00601339	2016.43	0.184648	-3.97222
ENSG00000173039	RELA	protein_coding	-0.732199	6.34647e-06	0.000857535	252.812	0.162188	-4.51451
ENSG00000125753	VASP	protein_coding	-0.730204	4.55573e-05	0.00425516	584.091	0.179089	-4.07732
ENSG00000123610	TNFAIP6	protein_coding	-0.730164	3.46189e-05	0.00341439	927.928	0.176337	-4.14074
ENSG00000177105	RHOG	protein_coding	-0.73012	3.51813e-05	0.00344471	157.349	0.176484	-4.13704
ENSG00000105698	USF2	protein_coding	-0.724435	3.59284e-05	0.00349255	359.854	0.175314	-4.13222
ENSG00000109320	NFKB1	protein_coding	-0.723905	4.68701e-05	0.00433773	666.012	0.177833	-4.07071
ENSG00000158517	NCF1	protein_coding	-0.723398	0.000206043	0.015297	180.931	0.194908	-3.71149
ENSG00000118503	TNFAIP3	protein_coding	-0.720222	0.000174874	0.0134256	1239.42	0.191916	-3.75279
ENSG00000266094	RASSF5	protein_coding	-0.716817	6.93805e-06	0.000910164	637.514	0.159449	-4.49558
ENSG00000197622	CDC42SE1	protein_coding	-0.714964	4.84582e-05	0.0044542	596.63	0.175972	-4.06294
ENSG00000168394	TAP1	protein_coding	-0.712629	4.4035e-07	9.2969e-05	414.62	0.141097	-5.05063
ENSG00000068308	OTUD5	protein_coding	-0.708693	6.6048e-06	0.000874942	142.987	0.157276	-4.50604
ENSG00000204642	HLA-F	protein_coding	-0.703419	3.22403e-05	0.00322689	396.66	0.169212	-4.15704
ENSG00000170006	TMEM154	protein_coding	-0.702726	0.000295603	0.0197732	434.537	0.19417	-3.61912
ENSG00000204160	ZDHHC18	protein_coding	-0.701533	0.000101198	0.00813921	379.544	0.180449	-3.8877
ENSG00000085117	CD82	protein_coding	-0.701436	5.28129e-06	0.000743341	663.066	0.15405	-4.55329
ENSG00000131669	NINJ1	protein_coding	-0.69777	0.000211011	0.0154955	261.983	0.188309	-3.70546
ENSG00000165168	CYBB	protein_coding	-0.696702	0.000326741	0.021472	784.086	0.193899	-3.59312
ENSG00000230438	SERPINB9P1	lncRNA	-0.69551	2.64284e-05	0.00272596	253.164	0.165509	-4.20224
ENSG00000136603	SKIL	protein_coding	-0.692535	0.000278298	0.0190881	528.003	0.190534	-3.63471
ENSG00000134070	IRAK2	protein_coding	-0.691916	0.000228619	0.0163445	546.517	0.187761	-3.68509
ENSG00000213654	GPSM3	protein_coding	-0.688957	0.000316362	0.0209543	190.963	0.191296	-3.60152
ENSG00000015475	BID	protein_coding	-0.688428	3.91665e-05	0.00375331	308.492	0.167405	-4.11234
ENSG00000123146	ADGRE5	protein_coding	-0.685601	4.03656e-05	0.00384099	407.953	0.167001	-4.10538
ENSG00000204482	LST1	protein_coding	-0.682991	0.000222809	0.0161673	203.902	0.18501	-3.69164
ENSG00000162511	LAPTM5	protein_coding	-0.682888	0.000363345	0.0231581	1143.54	0.191534	-3.56537
ENSG00000167173	C15orf39	protein_coding	-0.682698	0.000248842	0.0175123	345.287	0.186354	-3.66345
ENSG00000027697	IFNGR1	protein_coding	-0.681824	0.00037696	0.0236906	540.893	0.191755	-3.55571
ENSG00000197122	SRC	protein_coding	-0.679933	1.01924e-05	0.00126348	485.486	0.154073	-4.41305
ENSG00000108819	PPP1R9B	protein_coding	-0.672435	0.000257869	0.0180535	474.68	0.184011	-3.65432
ENSG00000081237	PTPRC	protein_coding	-0.669686	0.000668336	0.0368594	1503.37	0.196836	-3.40225
ENSG00000204264	PSMB8	protein_coding	-0.668189	4.35131e-07	9.2969e-05	215.318	0.132239	-5.05291
ENSG00000106348	IMPDH1	protein_coding	-0.667907	0.000150603	0.0116951	209.627	0.176225	-3.79007
ENSG00000124731	TREM1	protein_coding	-0.667332	0.000333665	0.0216333	429.181	0.186008	-3.58766
ENSG00000177885	GRB2	protein_coding	-0.666248	0.000182215	0.0139101	542.978	0.178023	-3.74248
ENSG00000115271	GCA	protein_coding	-0.663772	0.000228218	0.0163445	135.673	0.180102	-3.68554
ENSG00000265972	TXNIP	protein_coding	-0.66324	0.000563767	0.0324154	904.837	0.192329	-3.44847
ENSG00000187764	SEMA4D	protein_coding	-0.662732	1.96697e-08	5.77775e-06	833.844	0.118031	-5.61488
ENSG00000110931	CAMKK2	protein_coding	-0.66223	2.76568e-06	0.000424658	465.614	0.141276	-4.6875
ENSG00000100365	NCF4	protein_coding	-0.659493	3.36429e-05	0.00334252	303.625	0.159018	-4.14729
ENSG00000093134	VNN3P	transcribed_unitary_pseudogene	-0.658729	3.97583e-07	8.80679e-05	174.801	0.129924	-5.07011
ENSG00000196189	SEMA4A	protein_coding	-0.655785	0.00024867	0.0175123	458.788	0.178999	-3.66363
ENSG00000146278	PNRC1	protein_coding	-0.653479	0.000475104	0.0281562	678.606	0.187007	-3.49441
ENSG00000080371	RAB21	protein_coding	-0.65266	0.000133396	0.0104188	448.478	0.170849	-3.8201
ENSG00000255197	SLC39A13-AS1	lncRNA	-0.649789	0.000689603	0.0377244	106.496	0.19147	-3.39368
ENSG00000129450	SIGLEC9	protein_coding	-0.649617	0.000120545	0.00946981	164.597	0.16895	-3.84501
ENSG00000183484	GPR132	protein_coding	-0.649531	2.27646e-05	0.00242201	187.595	0.15334	-4.23589
ENSG00000172936	MYD88	protein_coding	-0.64931	5.38611e-05	0.00478797	249.79	0.160792	-4.03821
ENSG00000116017	ARID3A	protein_coding	-0.648134	0.000215343	0.0157282	274.06	0.175157	-3.7003
ENSG00000078804	TP53INP2	protein_coding	-0.647221	7.57165e-05	0.0062383	156.019	0.16354	-3.95757
ENSG00000075420	FNDC3B	protein_coding	-0.645006	0.000580624	0.0332432	796.81	0.187474	-3.44051
ENSG00000196923	PDLIM7	protein_coding	-0.643125	0.00051836	0.03019	284.718	0.185281	-3.47108
ENSG00000136869	TLR4	protein_coding	-0.641791	0.000302725	0.0201499	349.801	0.177636	-3.61296
ENSG00000121966	CXCR4	protein_coding	-0.636752	0.000924141	0.0471207	921.111	0.192218	-3.31266
ENSG00000141480	ARRB2	protein_coding	-0.635444	0.000274199	0.018903	385.526	0.174643	-3.63853
ENSG00000186174	BCL9L	protein_coding	-0.634729	0.000454073	0.0272686	556.398	0.181016	-3.50648
ENSG00000123728	RAP2C	protein_coding	-0.632145	0.000649057	0.0359429	143.136	0.185367	-3.41024
ENSG00000102908	NFAT5	protein_coding	-0.63192	0.000287185	0.0194997	500.087	0.174246	-3.62659
ENSG00000144566	RAB5A	protein_coding	-0.630886	0.000114517	0.00904885	232.129	0.163545	-3.85758
ENSG00000235568	NFAM1	protein_coding	-0.630701	0.000932532	0.0473698	369.527	0.190537	-3.31013
ENSG00000224397	PELATON	lncRNA	-0.629927	1.06635e-05	0.00129806	444.115	0.143059	-4.40326
ENSG00000198604	BAZ1A	protein_coding	-0.629212	0.000497843	0.0292472	449.848	0.180709	-3.48191
ENSG00000174837	ADGRE1	protein_coding	-0.628566	0.000166536	0.0128585	215.728	0.166949	-3.76502
ENSG00000168389	MFSD2A	protein_coding	-0.621621	7.45221e-06	0.000968214	357.986	0.138744	-4.48035
ENSG00000158470	B4GALT5	protein_coding	-0.61771	0.000334618	0.0216333	366.125	0.172212	-3.58691
ENSG00000158869	FCER1G	protein_coding	-0.617665	0.000583297	0.0332553	240.409	0.179592	-3.43926
ENSG00000086730	LAT2	protein_coding	-0.616791	0.00075175	0.0401488	313.639	0.183026	-3.36997
ENSG00000148926	ADM	protein_coding	-0.614819	0.00029023	0.0195104	212.416	0.169658	-3.62387
ENSG00000003402	CFLAR	protein_coding	-0.611213	9.16232e-05	0.00745791	1238.71	0.15625	-3.91177
ENSG00000186635	ARAP1	protein_coding	-0.606109	0.000724654	0.0393234	1603.15	0.179318	-3.38008
ENSG00000146094	DOK3	protein_coding	-0.596491	0.000504041	0.0294831	344.756	0.171474	-3.4786
ENSG00000204304	PBX2	protein_coding	-0.595439	0.000731193	0.0395195	237.559	0.17629	-3.37761
ENSG00000178385	PLEKHM3	protein_coding	-0.59293	0.000205029	0.015297	469.274	0.159701	-3.71274
ENSG00000186469	GNG2	protein_coding	-0.592391	0.000630562	0.0352072	419.069	0.173309	-3.41812
ENSG00000134802	SLC43A3	protein_coding	-0.588182	0.00053409	0.0308403	344.913	0.169845	-3.46305
ENSG00000169230	PRELID1	protein_coding	-0.584166	6.12283e-05	0.00533753	140.157	0.145749	-4.00803
ENSG00000172081	MOB3A	protein_coding	-0.583938	0.000868518	0.0451362	285.364	0.175358	-3.32998
ENSG00000001084	GCLC	protein_coding	0.603547	0.000473334	0.0281562	267.741	0.172668	3.49541
ENSG00000110721	CHKA	protein_coding	0.619914	7.73099e-06	0.000994868	168.554	0.138606	4.4725
ENSG00000164733	CTSB	protein_coding	0.620378	0.00020041	0.0152131	787.392	0.166836	3.7185
ENSG00000170385	SLC30A1	protein_coding	0.682591	0.000413439	0.0255086	132.093	0.193294	3.53135
ENSG00000136235	GPNMB	protein_coding	0.685903	1.6191e-06	0.000263582	207.055	0.143017	4.79594
ENSG00000258667	HIF1A-AS3	lncRNA	0.721116	0.000274078	0.018903	146.034	0.198183	3.63864
ENSG00000052795	FNIP2	protein_coding	0.780215	1.27877e-05	0.00151568	481.219	0.178796	4.36371
ENSG00000100292	HMOX1	protein_coding	1.08225	1.87013e-08	5.72611e-06	388.455	0.192447	5.6236
ENSG00000147872	PLIN2	protein_coding	1.11385	5.52667e-14	7.46764e-11	266.437	0.148141	7.51883
ENSG00000125148	MT2A	protein_coding	1.28602	8.76515e-11	5.92174e-08	113.226	0.198251	6.48685
