# Supplementary material for: Leishmania infantum infection modulates messenger RNA, microRNA and long non-coding RNA expression in human neutrophils in vitro
Source: PLoS Negl Trop Dis. 2024 Jul 19;18(7):e0012318. doi: 10.1371/journal.pntd.0012318 (PMC11259272; doi:10.1371/journal.pntd.0012318)
Supplement: S2 Table — DE transcripts (FDR≤0.05 and log2(FC)±0.58) were classified according to biotype in Biomart (ENSEMBL). (XLSX) [file pntd.0012318.s006.xlsx]

## Sheet: Planilha1
Biotype	Classification	No of elements	% of elements
protein_coding	Gene/transcipt that contains an open reading frame (ORF)	202	95.283
lncRNA	A non-coding gene/transcript >200bp in length	6	2.83019
misc_RNA	Miscellaneous RNA. A non-coding RNA that cannot be classified	1	0.471698
processed_pseudogene	Pseudogene that lack introns and is thought to arise from reverse transcription of mRNA followed by reinsertion of DNA into the genome	1	0.471698
snRNA	Small RNA molecules that are found in the cell nucleus and are involved in the processing of pre messenger RNAs	1	0.471698
transcribed_unitary_pseudogene	A species specific unprocessed pseudogene without a parent gene, as it has an active orthologue in another species	1	0.471698
TOTAL		212	100
