# Supplementary material for: Leishmania infantum infection modulates messenger RNA, microRNA and long non-coding RNA expression in human neutrophils in vitro
Source: PLoS Negl Trop Dis. 2024 Jul 19;18(7):e0012318. doi: 10.1371/journal.pntd.0012318 (PMC11259272; doi:10.1371/journal.pntd.0012318)
Supplement: S3 Table — Differentially expressed genes (FDR≤0.05 and log2(FC)±0.58) were inserted on g:Profiler and resulted in 131 enriched pathways, most of them related to the immune system. (XLSX) [file pntd.0012318.s007.xlsx]

## Sheet: Pathways from DEGs
term_id	term_name	adjusted_p_value	negative_log10_of_adjusted_p_value	term_size	intersection_size	% of DEGs in Pathway	effective_domain_size	intersections
KEGG:05140	Leishmaniasis	3.60483e-21	20.4431	71	15	21.1268	61498	ENSG00000027697,ENSG00000051523,ENSG00000100365,ENSG00000100906,ENSG00000109320,ENSG00000111679,ENSG00000136869,ENSG00000137462,ENSG00000158517,ENSG00000159128,ENSG00000165168,ENSG00000169896,ENSG00000172936,ENSG00000173039,ENSG00000204287
KEGG:05134	Legionellosis	3.0082e-12	11.5217	54	9	16.6667	61498	ENSG00000077150,ENSG00000100906,ENSG00000109320,ENSG00000136869,ENSG00000137462,ENSG00000169896,ENSG00000170458,ENSG00000172936,ENSG00000173039
KEGG:04612	Antigen processing and presentation	4.72761e-13	12.3254	67	10	14.9254	61498	ENSG00000163131,ENSG00000164733,ENSG00000166710,ENSG00000168394,ENSG00000204287,ENSG00000204525,ENSG00000204592,ENSG00000204642,ENSG00000231925,ENSG00000234745
KEGG:05330	Allograft rejection	4.60366e-07	6.3369	34	5	14.7059	61498	ENSG00000204287,ENSG00000204525,ENSG00000204592,ENSG00000204642,ENSG00000234745
KEGG:05235	PD-L1 expression and PD-1 checkpoint pathway in cancer	5.62032e-15	14.2502	88	12	13.6364	61498	ENSG00000027697,ENSG00000100644,ENSG00000100906,ENSG00000109320,ENSG00000111679,ENSG00000120217,ENSG00000136869,ENSG00000137462,ENSG00000146232,ENSG00000159128,ENSG00000172936,ENSG00000173039
KEGG:05332	Graft-versus-host disease	6.76131e-07	6.16997	37	5	13.5135	61498	ENSG00000204287,ENSG00000204525,ENSG00000204592,ENSG00000204642,ENSG00000234745
KEGG:04145	Phagosome	2.22899e-21	20.6519	137	18	13.1387	61498	ENSG00000051523,ENSG00000100365,ENSG00000108774,ENSG00000136869,ENSG00000137462,ENSG00000144566,ENSG00000158517,ENSG00000163131,ENSG00000165168,ENSG00000168394,ENSG00000169896,ENSG00000170458,ENSG00000186431,ENSG00000204287,ENSG00000204525,ENSG00000204592,ENSG00000204642,ENSG00000234745
KEGG:04216	Ferroptosis	8.7222e-07	6.05937	39	5	12.8205	61498	ENSG00000001084,ENSG00000100292,ENSG00000165168,ENSG00000167996,ENSG00000266412
KEGG:04064	NF-kappa B signaling pathway	1.06726e-15	14.9717	102	13	12.7451	61498	ENSG00000003402,ENSG00000077150,ENSG00000090339,ENSG00000100906,ENSG00000109320,ENSG00000118503,ENSG00000136869,ENSG00000140379,ENSG00000170458,ENSG00000172936,ENSG00000173039,ENSG00000254087,ENSG00000275302
KEGG:05416	Viral myocarditis	4.88548e-09	8.31109	55	7	12.7273	61498	ENSG00000015475,ENSG00000090339,ENSG00000204287,ENSG00000204525,ENSG00000204592,ENSG00000204642,ENSG00000234745
KEGG:04940	Type I diabetes mellitus	9.36292e-07	6.02859	40	5	12.5	61498	ENSG00000204287,ENSG00000204525,ENSG00000204592,ENSG00000204642,ENSG00000234745
KEGG:05221	Acute myeloid leukemia	5.16119e-10	9.28725	65	8	12.3077	61498	ENSG00000066336,ENSG00000109320,ENSG00000126561,ENSG00000140379,ENSG00000169896,ENSG00000170458,ENSG00000173039,ENSG00000177885
KEGG:04662	B cell receptor signaling pathway	5.90765e-11	10.2286	76	9	11.8421	61498	ENSG00000100906,ENSG00000109320,ENSG00000111679,ENSG00000141968,ENSG00000146232,ENSG00000155629,ENSG00000173039,ENSG00000177885,ENSG00000254087
KEGG:05321	Inflammatory bowel disease	9.1209e-09	8.03996	61	7	11.4754	61498	ENSG00000027697,ENSG00000109320,ENSG00000136869,ENSG00000137462,ENSG00000159128,ENSG00000173039,ENSG00000204287
KEGG:04380	Osteoclast differentiation	4.84848e-16	15.3144	124	14	11.2903	61498	ENSG00000011600,ENSG00000027697,ENSG00000051523,ENSG00000066336,ENSG00000077150,ENSG00000100365,ENSG00000100906,ENSG00000109320,ENSG00000158517,ENSG00000159128,ENSG00000173039,ENSG00000177885,ENSG00000184557,ENSG00000198053
KEGG:04658	Th1 and Th2 cell differentiation	1.70295e-10	9.7688	86	9	10.4651	61498	ENSG00000027697,ENSG00000100906,ENSG00000109320,ENSG00000126561,ENSG00000146232,ENSG00000159128,ENSG00000173039,ENSG00000184384,ENSG00000204287
KEGG:04917	Prolactin signaling pathway	1.70719e-08	7.76772	67	7	10.4478	61498	ENSG00000109320,ENSG00000114737,ENSG00000126561,ENSG00000173039,ENSG00000177885,ENSG00000184557,ENSG00000197122
KEGG:05152	Tuberculosis	6.86334e-20	19.1635	173	18	10.4046	61498	ENSG00000015475,ENSG00000027697,ENSG00000108774,ENSG00000109320,ENSG00000134070,ENSG00000136869,ENSG00000137462,ENSG00000144566,ENSG00000158869,ENSG00000159128,ENSG00000163131,ENSG00000166523,ENSG00000169896,ENSG00000170458,ENSG00000172936,ENSG00000173039,ENSG00000197122,ENSG00000204287
KEGG:04650	Natural killer cell mediated cytotoxicity	1.44172e-13	12.8411	117	12	10.2564	61498	ENSG00000011600,ENSG00000015475,ENSG00000027697,ENSG00000090339,ENSG00000111679,ENSG00000141968,ENSG00000158869,ENSG00000159128,ENSG00000177885,ENSG00000204525,ENSG00000204592,ENSG00000234745
KEGG:05320	Autoimmune thyroid disease	2.49684e-06	5.60261	49	5	10.2041	61498	ENSG00000204287,ENSG00000204525,ENSG00000204592,ENSG00000204642,ENSG00000234745
KEGG:05169	Epstein-Barr virus infection	1.52289e-20	19.8173	191	19	9.94764	61498	ENSG00000015475,ENSG00000077150,ENSG00000090339,ENSG00000100906,ENSG00000109320,ENSG00000118503,ENSG00000137462,ENSG00000146232,ENSG00000166710,ENSG00000168394,ENSG00000172936,ENSG00000173039,ENSG00000204287,ENSG00000204525,ENSG00000204592,ENSG00000204642,ENSG00000231925,ENSG00000234745,ENSG00000254087
KEGG:05142	Chagas disease	5.02097e-10	9.29921	98	9	9.18367	61498	ENSG00000003402,ENSG00000027697,ENSG00000100906,ENSG00000109320,ENSG00000136869,ENSG00000137462,ENSG00000159128,ENSG00000172936,ENSG00000173039
KEGG:04670	Leukocyte transendothelial migration	5.90765e-11	10.2286	110	10	9.09091	61498	ENSG00000051523,ENSG00000090339,ENSG00000100365,ENSG00000121966,ENSG00000125753,ENSG00000141968,ENSG00000158517,ENSG00000165168,ENSG00000169896,ENSG00000266094
KEGG:04620	Toll-like receptor signaling pathway	5.63112e-10	9.24941	100	9	9	61498	ENSG00000100906,ENSG00000107968,ENSG00000109320,ENSG00000136869,ENSG00000137462,ENSG00000170458,ENSG00000172936,ENSG00000173039,ENSG00000275302
KEGG:04660	T cell receptor signaling pathway	6.52265e-10	9.18558	102	9	8.82353	61498	ENSG00000081237,ENSG00000100906,ENSG00000107968,ENSG00000109320,ENSG00000111679,ENSG00000141968,ENSG00000146232,ENSG00000173039,ENSG00000177885
KEGG:04920	Adipocytokine signaling pathway	5.92995e-07	6.22695	69	6	8.69565	61498	ENSG00000100906,ENSG00000109320,ENSG00000110931,ENSG00000146232,ENSG00000173039,ENSG00000184557
KEGG:04659	Th17 cell differentiation	7.53484e-10	9.12293	104	9	8.65385	61498	ENSG00000027697,ENSG00000100644,ENSG00000100906,ENSG00000109320,ENSG00000126561,ENSG00000146232,ENSG00000159128,ENSG00000173039,ENSG00000204287
KEGG:04666	Fc gamma R-mediated phagocytosis	7.39123e-09	8.13128	94	8	8.51064	61498	ENSG00000081237,ENSG00000101336,ENSG00000125753,ENSG00000141968,ENSG00000158517,ENSG00000182541,ENSG00000254087,ENSG00000277443
KEGG:05145	Toxoplasmosis	9.45037e-10	9.02455	107	9	8.41121	61498	ENSG00000027697,ENSG00000100906,ENSG00000109320,ENSG00000136869,ENSG00000137462,ENSG00000159128,ENSG00000172936,ENSG00000173039,ENSG00000204287
KEGG:05150	Staphylococcus aureus infection	7.93282e-08	7.10057	84	7	8.33333	61498	ENSG00000090339,ENSG00000169403,ENSG00000169896,ENSG00000171049,ENSG00000171051,ENSG00000186431,ENSG00000204287
KEGG:05146	Amoebiasis	9.1209e-09	8.03996	97	8	8.24742	61498	ENSG00000108774,ENSG00000109320,ENSG00000136869,ENSG00000137462,ENSG00000144566,ENSG00000169896,ENSG00000170458,ENSG00000173039
KEGG:05170	Human immunodeficiency virus 1 infection	4.53378e-17	16.3435	207	17	8.21256	61498	ENSG00000015475,ENSG00000100906,ENSG00000109320,ENSG00000121966,ENSG00000136869,ENSG00000137462,ENSG00000166710,ENSG00000168394,ENSG00000172936,ENSG00000173039,ENSG00000182541,ENSG00000186469,ENSG00000204525,ENSG00000204592,ENSG00000204642,ENSG00000231925,ENSG00000234745
KEGG:05144	Malaria	6.63633e-05	4.17807	49	4	8.16327	61498	ENSG00000090339,ENSG00000136869,ENSG00000137462,ENSG00000172936
KEGG:05133	Pertussis	9.36292e-07	6.02859	76	6	7.89474	61498	ENSG00000109320,ENSG00000136869,ENSG00000169896,ENSG00000170458,ENSG00000172936,ENSG00000173039
KEGG:05167	Kaposi sarcoma-associated herpesvirus infection	5.35115e-15	14.2716	191	15	7.8534	61498	ENSG00000015475,ENSG00000027697,ENSG00000090339,ENSG00000100644,ENSG00000100906,ENSG00000101336,ENSG00000109320,ENSG00000173039,ENSG00000186469,ENSG00000197122,ENSG00000204525,ENSG00000204592,ENSG00000204642,ENSG00000234745,ENSG00000254087
KEGG:04062	Chemokine signaling pathway	4.80046e-14	13.3187	179	14	7.82123	61498	ENSG00000100906,ENSG00000101336,ENSG00000109320,ENSG00000121966,ENSG00000141480,ENSG00000141968,ENSG00000158517,ENSG00000161921,ENSG00000173039,ENSG00000177885,ENSG00000186469,ENSG00000197122,ENSG00000254087,ENSG00000275302
KEGG:05417	Lipid and atherosclerosis	1.06726e-15	14.9717	209	16	7.6555	61498	ENSG00000015475,ENSG00000051523,ENSG00000090339,ENSG00000100365,ENSG00000100906,ENSG00000109320,ENSG00000136869,ENSG00000137462,ENSG00000141968,ENSG00000158517,ENSG00000165168,ENSG00000170458,ENSG00000172936,ENSG00000173039,ENSG00000197122,ENSG00000254087
KEGG:04613	Neutrophil extracellular trap formation	6.55212e-14	13.1836	184	14	7.6087	61498	ENSG00000051523,ENSG00000100365,ENSG00000103569,ENSG00000109320,ENSG00000129450,ENSG00000136869,ENSG00000137462,ENSG00000158517,ENSG00000165168,ENSG00000169896,ENSG00000171049,ENSG00000171051,ENSG00000173039,ENSG00000197122
KEGG:05163	Human cytomegalovirus infection	1.3859e-15	14.8583	215	16	7.44186	61498	ENSG00000015475,ENSG00000100906,ENSG00000109320,ENSG00000121966,ENSG00000166710,ENSG00000168394,ENSG00000173039,ENSG00000177885,ENSG00000186469,ENSG00000197122,ENSG00000204525,ENSG00000204592,ENSG00000204642,ENSG00000231925,ENSG00000234745,ENSG00000275302
KEGG:04066	HIF-1 signaling pathway	1.99915e-08	7.69915	108	8	7.40741	61498	ENSG00000027697,ENSG00000100292,ENSG00000100644,ENSG00000109320,ENSG00000136869,ENSG00000159128,ENSG00000165168,ENSG00000173039
KEGG:05310	Asthma	0.00751529	2.12405	27	2	7.40741	61498	ENSG00000158869,ENSG00000204287
KEGG:04668	TNF signaling pathway	2.26383e-08	7.64516	110	8	7.27273	61498	ENSG00000003402,ENSG00000090339,ENSG00000100906,ENSG00000107968,ENSG00000109320,ENSG00000118503,ENSG00000173039,ENSG00000184557
KEGG:05120	Epithelial cell signaling in Helicobacter pylori infection	1.28913e-05	4.8897	69	5	7.24638	61498	ENSG00000100906,ENSG00000109320,ENSG00000173039,ENSG00000197122,ENSG00000254087
KEGG:04210	Apoptosis	4.8339e-09	8.3157	130	9	6.92308	61498	ENSG00000003402,ENSG00000015475,ENSG00000100368,ENSG00000100906,ENSG00000109320,ENSG00000140379,ENSG00000163131,ENSG00000164733,ENSG00000173039
KEGG:01523	Antifolate resistance	0.00838714	2.07639	29	2	6.89655	61498	ENSG00000109320,ENSG00000173039
KEGG:04625	C-type lectin receptor signaling pathway	2.94635e-07	6.53072	102	7	6.86275	61498	ENSG00000077150,ENSG00000100906,ENSG00000109320,ENSG00000158869,ENSG00000166523,ENSG00000173039,ENSG00000197122
KEGG:05220	Chronic myeloid leukemia	1.67907e-05	4.77493	73	5	6.84932	61498	ENSG00000100906,ENSG00000109320,ENSG00000126561,ENSG00000173039,ENSG00000177885
KEGG:05135	Yersinia infection	5.25334e-09	8.27956	132	9	6.81818	61498	ENSG00000100906,ENSG00000103313,ENSG00000109320,ENSG00000136869,ENSG00000141968,ENSG00000172936,ENSG00000173039,ENSG00000177105,ENSG00000197122
KEGG:05164	Influenza A	1.2768e-10	9.89388	163	11	6.74847	61498	ENSG00000015475,ENSG00000027697,ENSG00000090339,ENSG00000100906,ENSG00000109320,ENSG00000136869,ENSG00000159128,ENSG00000172936,ENSG00000173039,ENSG00000184557,ENSG00000204287
KEGG:05162	Measles	6.25402e-09	8.20384	135	9	6.66667	61498	ENSG00000015475,ENSG00000100906,ENSG00000109320,ENSG00000118503,ENSG00000126561,ENSG00000136869,ENSG00000137462,ENSG00000172936,ENSG00000173039
KEGG:04623	Cytosolic DNA-sensing pathway	0.000144566	3.83993	60	4	6.66667	61498	ENSG00000100906,ENSG00000109320,ENSG00000173039,ENSG00000275302
KEGG:04217	Necroptosis	9.91304e-10	9.00379	152	10	6.57895	61498	ENSG00000003402,ENSG00000015475,ENSG00000027697,ENSG00000118503,ENSG00000126561,ENSG00000130724,ENSG00000136869,ENSG00000159128,ENSG00000165168,ENSG00000167996
KEGG:04514	Cell adhesion molecules	9.4673e-09	8.02377	143	9	6.29371	61498	ENSG00000081237,ENSG00000090339,ENSG00000120217,ENSG00000169896,ENSG00000204287,ENSG00000204525,ENSG00000204592,ENSG00000204642,ENSG00000234745
KEGG:05161	Hepatitis B	1.49961e-09	8.82402	159	10	6.28931	61498	ENSG00000015475,ENSG00000100906,ENSG00000109320,ENSG00000126561,ENSG00000136869,ENSG00000137462,ENSG00000172936,ENSG00000173039,ENSG00000177885,ENSG00000197122
KEGG:04621	NOD-like receptor signaling pathway	2.54435e-10	9.59442	175	11	6.28571	61498	ENSG00000051523,ENSG00000100906,ENSG00000103313,ENSG00000109320,ENSG00000118503,ENSG00000136869,ENSG00000164733,ENSG00000165168,ENSG00000172936,ENSG00000173039,ENSG00000265972
KEGG:04664	Fc epsilon RI signaling pathway	0.000181802	3.7404	64	4	6.25	61498	ENSG00000141968,ENSG00000158869,ENSG00000177885,ENSG00000254087
KEGG:05203	Viral carcinogenesis	4.76799e-11	10.3217	194	12	6.18557	61498	ENSG00000077150,ENSG00000100906,ENSG00000109320,ENSG00000126561,ENSG00000173039,ENSG00000177885,ENSG00000197122,ENSG00000204525,ENSG00000204592,ENSG00000204642,ENSG00000234745,ENSG00000254087
KEGG:05166	Human T-cell leukemia virus 1 infection	7.04559e-12	11.1521	211	13	6.16114	61498	ENSG00000066336,ENSG00000077150,ENSG00000090339,ENSG00000100906,ENSG00000109320,ENSG00000126561,ENSG00000166710,ENSG00000173039,ENSG00000204287,ENSG00000204525,ENSG00000204592,ENSG00000204642,ENSG00000234745
KEGG:04622	RIG-I-like receptor signaling pathway	0.000225038	3.64774	68	4	5.88235	61498	ENSG00000068308,ENSG00000100906,ENSG00000109320,ENSG00000173039
KEGG:05143	African trypanosomiasis	0.0119317	1.9233	35	2	5.71429	61498	ENSG00000090339,ENSG00000172936
KEGG:04926	Relaxin signaling pathway	9.25324e-07	6.03371	123	7	5.69106	61498	ENSG00000100906,ENSG00000109320,ENSG00000141480,ENSG00000173039,ENSG00000177885,ENSG00000186469,ENSG00000197122
KEGG:05340	Primary immunodeficiency	0.0130579	1.88413	37	2	5.40541	61498	ENSG00000081237,ENSG00000168394
KEGG:05418	Fluid shear stress and atherosclerosis	1.56385e-06	5.80581	134	7	5.22388	61498	ENSG00000051523,ENSG00000090339,ENSG00000100292,ENSG00000109320,ENSG00000158517,ENSG00000173039,ENSG00000197122
KEGG:04722	Neurotrophin signaling pathway	9.79747e-06	5.00889	115	6	5.21739	61498	ENSG00000100906,ENSG00000109320,ENSG00000134070,ENSG00000146232,ENSG00000173039,ENSG00000177885
KEGG:05132	Salmonella infection	3.65583e-10	9.43701	236	12	5.08475	61498	ENSG00000081237,ENSG00000100906,ENSG00000108518,ENSG00000108774,ENSG00000109320,ENSG00000136869,ENSG00000137462,ENSG00000144566,ENSG00000170458,ENSG00000172936,ENSG00000173039,ENSG00000177105
KEGG:04933	AGE-RAGE signaling pathway in diabetic complications	6.63633e-05	4.17807	99	5	5.05051	61498	ENSG00000090339,ENSG00000109320,ENSG00000126561,ENSG00000165168,ENSG00000173039
KEGG:04630	JAK-STAT signaling pathway	3.73408e-07	6.42782	159	8	5.03145	61498	ENSG00000027697,ENSG00000100368,ENSG00000111679,ENSG00000114737,ENSG00000126561,ENSG00000159128,ENSG00000177885,ENSG00000184557
KEGG:04936	Alcoholic liver disease	2.1706e-06	5.66342	141	7	4.96454	61498	ENSG00000100906,ENSG00000109320,ENSG00000110931,ENSG00000136869,ENSG00000170458,ENSG00000172936,ENSG00000173039
KEGG:04962	Vasopressin-regulated water reabsorption	0.0165441	1.78136	42	2	4.7619	61498	ENSG00000108774,ENSG00000144566
KEGG:05323	Rheumatoid arthritis	0.000533655	3.27274	86	4	4.65116	61498	ENSG00000090339,ENSG00000136869,ENSG00000137462,ENSG00000204287
KEGG:04144	Endocytosis	4.6705e-09	8.33064	237	11	4.64135	61498	ENSG00000108774,ENSG00000121966,ENSG00000130724,ENSG00000141480,ENSG00000144566,ENSG00000186635,ENSG00000197122,ENSG00000204525,ENSG00000204592,ENSG00000204642,ENSG00000234745
KEGG:04218	Cellular senescence	3.43055e-06	5.46464	152	7	4.60526	61498	ENSG00000109320,ENSG00000173039,ENSG00000204525,ENSG00000204592,ENSG00000204642,ENSG00000234745,ENSG00000266094
KEGG:05160	Hepatitis C	3.43055e-06	5.46464	152	7	4.60526	61498	ENSG00000003402,ENSG00000015475,ENSG00000100906,ENSG00000109320,ENSG00000173039,ENSG00000177885,ENSG00000184557
KEGG:04672	Intestinal immune network for IgA production	0.0179369	1.74625	44	2	4.54545	61498	ENSG00000121966,ENSG00000204287
KEGG:05202	Transcriptional misregulation in cancer	9.25324e-07	6.03371	182	8	4.3956	61498	ENSG00000066336,ENSG00000109320,ENSG00000113916,ENSG00000140379,ENSG00000144802,ENSG00000169896,ENSG00000170458,ENSG00000173039
KEGG:04657	IL-17 signaling pathway	0.000655243	3.1836	91	4	4.3956	61498	ENSG00000100906,ENSG00000109320,ENSG00000118503,ENSG00000173039
KEGG:05208	Chemical carcinogenesis - reactive oxygen species	2.04021e-07	6.69033	206	9	4.36893	61498	ENSG00000051523,ENSG00000100292,ENSG00000100644,ENSG00000100906,ENSG00000109320,ENSG00000158517,ENSG00000173039,ENSG00000177885,ENSG00000197122
KEGG:05215	Prostate cancer	0.000704069	3.15238	93	4	4.30108	61498	ENSG00000100906,ENSG00000109320,ENSG00000173039,ENSG00000177885
KEGG:04137	Mitophagy - animal	0.00382541	2.41732	70	3	4.28571	61498	ENSG00000100644,ENSG00000173039,ENSG00000197122
KEGG:05223	Non-small cell lung cancer	0.00394386	2.40408	71	3	4.22535	61498	ENSG00000126561,ENSG00000177885,ENSG00000266094
KEGG:04611	Platelet activation	0.000159164	3.79815	120	5	4.16667	61498	ENSG00000092531,ENSG00000125753,ENSG00000158869,ENSG00000197122,ENSG00000254087
KEGG:05030	Cocaine addiction	0.0208305	1.6813	48	2	4.16667	61498	ENSG00000109320,ENSG00000173039
KEGG:05168	Herpes simplex virus 1 infection	1.07958e-13	12.9667	477	19	3.98323	61498	ENSG00000015475,ENSG00000027697,ENSG00000085514,ENSG00000100906,ENSG00000109320,ENSG00000137462,ENSG00000159128,ENSG00000166710,ENSG00000168394,ENSG00000172936,ENSG00000173039,ENSG00000184557,ENSG00000197122,ENSG00000204287,ENSG00000204525,ENSG00000204592,ENSG00000204642,ENSG00000231925,ENSG00000234745
KEGG:04931	Insulin resistance	0.00100444	2.99808	103	4	3.8835	61498	ENSG00000100906,ENSG00000109320,ENSG00000173039,ENSG00000184557
KEGG:05130	Pathogenic Escherichia coli infection	1.14229e-05	4.94222	183	7	3.82514	61498	ENSG00000100906,ENSG00000109320,ENSG00000111679,ENSG00000136869,ENSG00000172936,ENSG00000173039,ENSG00000197122
KEGG:05131	Shigellosis	6.55416e-07	6.18348	239	9	3.76569	61498	ENSG00000100906,ENSG00000108518,ENSG00000109320,ENSG00000136869,ENSG00000145901,ENSG00000170458,ENSG00000172936,ENSG00000173039,ENSG00000197122
KEGG:05032	Morphine addiction	0.0054866	2.2607	80	3	3.75	61498	ENSG00000141480,ENSG00000184588,ENSG00000186469
KEGG:04140	Autophagy - animal	0.000261558	3.58243	135	5	3.7037	61498	ENSG00000003402,ENSG00000078804,ENSG00000100644,ENSG00000110931,ENSG00000164733
KEGG:04012	ErbB signaling pathway	0.00562701	2.24972	81	3	3.7037	61498	ENSG00000126561,ENSG00000177885,ENSG00000197122
KEGG:04071	Sphingolipid signaling pathway	0.00145626	2.83676	114	4	3.50877	61498	ENSG00000015475,ENSG00000109320,ENSG00000158869,ENSG00000173039
KEGG:04978	Mineral absorption	0.0283933	1.54678	57	2	3.50877	61498	ENSG00000100292,ENSG00000167996
KEGG:05205	Proteoglycans in cancer	1.95754e-05	4.70829	200	7	3.5	61498	ENSG00000100644,ENSG00000111679,ENSG00000136869,ENSG00000137462,ENSG00000141968,ENSG00000177885,ENSG00000197122
KEGG:04211	Longevity regulating pathway	0.00659968	2.18048	86	3	3.48837	61498	ENSG00000109320,ENSG00000110931,ENSG00000173039
KEGG:05207	Chemical carcinogenesis - receptor activation	2.0594e-05	4.68626	202	7	3.46535	61498	ENSG00000109320,ENSG00000113916,ENSG00000126561,ENSG00000141480,ENSG00000173039,ENSG00000177885,ENSG00000197122
KEGG:04015	Rap1 signaling pathway	2.09723e-05	4.67835	203	7	3.44828	61498	ENSG00000108518,ENSG00000125753,ENSG00000141968,ENSG00000169896,ENSG00000171051,ENSG00000197122,ENSG00000266094
KEGG:05171	Coronavirus disease - COVID-19	2.31693e-05	4.63509	207	7	3.38164	61498	ENSG00000100906,ENSG00000109320,ENSG00000136869,ENSG00000137462,ENSG00000165168,ENSG00000172936,ENSG00000173039
KEGG:05222	Small cell lung cancer	0.00742731	2.12917	90	3	3.33333	61498	ENSG00000100906,ENSG00000109320,ENSG00000173039
KEGG:04640	Hematopoietic cell lineage	0.00751529	2.12405	91	3	3.2967	61498	ENSG00000169896,ENSG00000170458,ENSG00000204287
KEGG:05200	Pathways in cancer	4.61864e-11	10.3355	517	17	3.2882	61498	ENSG00000015475,ENSG00000027697,ENSG00000066336,ENSG00000077150,ENSG00000100292,ENSG00000100368,ENSG00000100644,ENSG00000100906,ENSG00000109320,ENSG00000121966,ENSG00000126561,ENSG00000159128,ENSG00000173039,ENSG00000177885,ENSG00000186469,ENSG00000266094,ENSG00000266412
KEGG:05415	Diabetic cardiomyopathy	0.000129717	3.887	187	6	3.20856	61498	ENSG00000051523,ENSG00000100365,ENSG00000109320,ENSG00000158517,ENSG00000165168,ENSG00000173039
KEGG:05231	Choline metabolism in cancer	0.00815223	2.08872	94	3	3.19149	61498	ENSG00000100644,ENSG00000110721,ENSG00000177885
KEGG:04142	Lysosome	0.00209303	2.67922	126	4	3.1746	61498	ENSG00000104093,ENSG00000162511,ENSG00000163131,ENSG00000164733
KEGG:04014	Ras signaling pathway	3.92189e-05	4.4065	225	7	3.11111	61498	ENSG00000108774,ENSG00000109320,ENSG00000144566,ENSG00000173039,ENSG00000177885,ENSG00000186469,ENSG00000266094
KEGG:05211	Renal cell carcinoma	0.0354448	1.45045	65	2	3.07692	61498	ENSG00000100644,ENSG00000177885
KEGG:04910	Insulin signaling pathway	0.00239236	2.62117	131	4	3.05344	61498	ENSG00000125733,ENSG00000137312,ENSG00000177885,ENSG00000184557
KEGG:04924	Renin secretion	0.038243	1.41745	68	2	2.94118	61498	ENSG00000123700,ENSG00000164733
KEGG:04810	Regulation of actin cytoskeleton	0.000216275	3.66499	207	6	2.89855	61498	ENSG00000108518,ENSG00000121966,ENSG00000141968,ENSG00000169896,ENSG00000182541,ENSG00000197122
KEGG:04520	Adherens junction	0.0386627	1.41271	69	2	2.89855	61498	ENSG00000111679,ENSG00000197122
KEGG:04360	Axon guidance	0.000802377	3.09562	174	5	2.87356	61498	ENSG00000121966,ENSG00000182541,ENSG00000187764,ENSG00000196189,ENSG00000197122
KEGG:04024	cAMP signaling pathway	0.000228511	3.64109	210	6	2.85714	61498	ENSG00000100906,ENSG00000109320,ENSG00000126262,ENSG00000141968,ENSG00000173039,ENSG00000184588
KEGG:04932	Non-alcoholic fatty liver disease	0.00318564	2.4968	142	4	2.8169	61498	ENSG00000015475,ENSG00000109320,ENSG00000173039,ENSG00000184557
KEGG:04010	MAPK signaling pathway	2.13287e-05	4.67104	286	8	2.7972	61498	ENSG00000077150,ENSG00000107968,ENSG00000109320,ENSG00000141480,ENSG00000170458,ENSG00000172936,ENSG00000173039,ENSG00000177885
KEGG:05100	Bacterial invasion of epithelial cells	0.0411778	1.38534	72	2	2.77778	61498	ENSG00000177105,ENSG00000197122
KEGG:04115	p53 signaling pathway	0.0411778	1.38534	72	2	2.77778	61498	ENSG00000015475,ENSG00000085117
KEGG:03320	PPAR signaling pathway	0.0426429	1.37015	74	2	2.7027	61498	ENSG00000147872,ENSG00000198814
KEGG:05212	Pancreatic cancer	0.0426429	1.37015	74	2	2.7027	61498	ENSG00000109320,ENSG00000173039
KEGG:04935	Growth hormone synthesis, secretion and action	0.0129647	1.88724	113	3	2.65487	61498	ENSG00000126561,ENSG00000177885,ENSG00000184557
KEGG:01521	EGFR tyrosine kinase inhibitor resistance	0.0444475	1.35215	76	2	2.63158	61498	ENSG00000177885,ENSG00000197122
KEGG:05165	Human papillomavirus infection	4.11237e-05	4.38591	315	8	2.53968	61498	ENSG00000109320,ENSG00000173039,ENSG00000177885,ENSG00000184384,ENSG00000204525,ENSG00000204592,ENSG00000204642,ENSG00000234745
KEGG:04540	Gap junction	0.0480985	1.31787	80	2	2.5	61498	ENSG00000177885,ENSG00000197122
KEGG:04727	GABAergic synapse	0.049943	1.30153	82	2	2.43902	61498	ENSG00000186469,ENSG00000197122
KEGG:04060	Cytokine-cytokine receptor interaction	0.00100444	2.99808	281	6	2.13523	61498	ENSG00000027697,ENSG00000100368,ENSG00000121966,ENSG00000159128,ENSG00000161921,ENSG00000275302
KEGG:04510	Focal adhesion	0.00838714	2.07639	192	4	2.08333	61498	ENSG00000125753,ENSG00000141968,ENSG00000177885,ENSG00000197122
KEGG:04151	PI3K-Akt signaling pathway	0.000466731	3.33093	342	7	2.04678	61498	ENSG00000109320,ENSG00000136869,ENSG00000137462,ENSG00000155629,ENSG00000173039,ENSG00000177885,ENSG00000186469
KEGG:04921	Oxytocin signaling pathway	0.0254817	1.59377	148	3	2.02703	61498	ENSG00000110931,ENSG00000123700,ENSG00000197122
KEGG:04530	Tight junction	0.0302691	1.519	159	3	1.88679	61498	ENSG00000123728,ENSG00000125753,ENSG00000197122
KEGG:05034	Alcoholism	0.0386627	1.41271	177	3	1.69492	61498	ENSG00000110931,ENSG00000177885,ENSG00000186469
KEGG:05020	Prion disease	0.0179392	1.7462	243	4	1.64609	61498	ENSG00000051523,ENSG00000100365,ENSG00000158517,ENSG00000165168
KEGG:05206	MicroRNAs in cancer	0.0081757	2.08747	306	5	1.63399	61498	ENSG00000100292,ENSG00000104081,ENSG00000109320,ENSG00000177885,ENSG00000277443
KEGG:04080	Neuroactive ligand-receptor interaction	0.0457605	1.33951	336	4	1.19048	61498	ENSG00000148926,ENSG00000169403,ENSG00000171049,ENSG00000171051
KEGG:05022	Pathways of neurodegeneration - multiple diseases	0.0319448	1.4956	442	5	1.13122	61498	ENSG00000015475,ENSG00000109320,ENSG00000144566,ENSG00000165168,ENSG00000173039
