# Supplementary material for: Leishmania infantum infection modulates messenger RNA, microRNA and long non-coding RNA expression in human neutrophils in vitro
Source: PLoS Negl Trop Dis. 2024 Jul 19;18(7):e0012318. doi: 10.1371/journal.pntd.0012318 (PMC11259272; doi:10.1371/journal.pntd.0012318)
Supplement: S4 Table — A total of 446 probes were differentially expressed (FC±2 and FDR≤0.01) after in vitro L. infantum infection, 289 were classified as miRNAs. (XLSX) [file pntd.0012318.s008.xlsx]

## Sheet: Planilha1
Accession	Transcript ID(Array Design)	Type	Fold Change	P-val	FDR P-val
MIMAT0015042	hsa-miR-3167	miRNA	261.7	4.73e-11	4.94e-08
MIMAT0019777	hsa-miR-4688	miRNA	167.47	2.09e-15	1.39e-11
MIMAT0028220	hsa-miR-7155-5p	miRNA	85.55	4.94e-12	7.81e-09
MIMAT0003215	hsa-miR-552-3p	miRNA	71.66	5.96e-11	4.94e-08
MIMAT0020924	hsa-miR-642a-3p	miRNA	59.64	1.35e-10	9.97e-08
U70F	U70F	HAcaBox	39.03	2.01e-08	4.09e-06
ENSG00000252380	ENSG00000252380	snoRNA	25.6	9.52e-08	1.07e-05
MIMAT0002824	hsa-miR-498	miRNA	22.96	3.36e-12	7.81e-09
MIMAT0027580	hsa-miR-6839-5p	miRNA	22.44	9.82e-08	1.09e-05
MIMAT0003315	hsa-miR-645	miRNA	21.5	1.98e-08	4.09e-06
MIMAT0014997	hsa-miR-3132	miRNA	18.71	5.89e-12	7.81e-09
U70F	U70F	HAcaBox	18.57	4.4e-06	0.0002
MIMAT0019725	hsa-miR-4658	miRNA	18.23	4.11e-12	7.81e-09
MIMAT0018089	hsa-miR-3667-5p	miRNA	17.68	5.23e-11	4.94e-08
MIMAT0031007	hsa-miR-8080	miRNA	17.62	1.97e-07	1.84e-05
MIMAT0004778	hsa-miR-508-5p	miRNA	14.72	1.41e-09	5.52e-07
MIMAT0017987	hsa-miR-3610	miRNA	14.14	8.66e-07	5.32e-05
MIMAT0019827	hsa-miR-4716-3p	miRNA	13.94	3.44e-08	5.07e-06
MIMAT0019026	hsa-miR-4491	miRNA	13.91	6.92e-07	4.68e-05
MIMAT0027644	hsa-miR-6872-5p	miRNA	12.6	5.64e-05	0.0011
MI0006428	hsa-mir-1281	Stem-loop	12.39	1.28e-07	1.34e-05
ENSG00000252505	ENSG00000252505	snoRNA	12.19	3.07e-08	4.74e-06
MIMAT0015005	hsa-miR-3137	miRNA	11.96	2.08e-09	7.25e-07
MIMAT0005795	hsa-miR-1323	miRNA	11.89	4.46e-08	6.17e-06
ENSG00000252505	ENSG00000252505	snoRNA	11.87	1.02e-08	2.25e-06
MIMAT0019776	hsa-miR-1343-3p	miRNA	11.75	1.37e-09	5.52e-07
MIMAT0003330	hsa-miR-654-5p	miRNA	11.56	4.56e-08	6.17e-06
MIMAT0018961	hsa-miR-4443	miRNA	10.34	4.61e-09	1.27e-06
MIMAT0003269	hsa-miR-601	miRNA	10.21	9.46e-08	1.07e-05
MIMAT0018444	hsa-miR-642b-3p	miRNA	10.08	4.21e-09	1.27e-06
MIMAT0020958	hsa-miR-4482-3p	miRNA	9.56	3.99e-08	5.63e-06
MIMAT0018001	hsa-miR-3620-3p	miRNA	9.23	2.29e-10	1.46e-07
MIMAT0003309	hsa-miR-639	miRNA	8.87	1.96e-07	1.84e-05
MI0022227	hsa-mir-6515	Stem-loop	8.79	5.07e-08	6.62e-06
MIMAT0026474	hsa-miR-208a-5p	miRNA	8.65	2.4e-08	4.24e-06
MIMAT0005873	hsa-miR-1208	miRNA	8.51	2.86e-07	2.43e-05
MIMAT0027416	hsa-miR-6758-5p	miRNA	7.96	2.19e-05	0.0006
MIMAT0015029	hsa-miR-3155a	miRNA	7.5	2.58e-07	2.25e-05
MIMAT0001627	hsa-miR-433-3p	miRNA	7.26	7.51e-06	0.0003
MIMAT0019853	hsa-miR-4731-5p	miRNA	7.04	1.01e-08	2.25e-06
MI0014186	hsa-mir-3158-1	Stem-loop	6.89	1.1e-07	1.18e-05
MI0014187	hsa-mir-3158-2	Stem-loop	6.89	1.1e-07	1.18e-05
MIMAT0003221	hsa-miR-557	miRNA	6.87	3.46e-10	1.76e-07
U70D	U70D	HAcaBox	6.76	6e-08	7.62e-06
MIMAT0019211	hsa-miR-3158-5p	miRNA	6.76	5.48e-06	0.0002
MIMAT0004566	hsa-miR-218-2-3p	miRNA	6.54	3.24e-08	4.88e-06
MIMAT0003945	hsa-miR-765	miRNA	6.39	9.65e-07	5.76e-05
MIMAT0019881	hsa-miR-4746-3p	miRNA	6.28	5.77e-06	0.0002
MIMAT0018959	hsa-miR-4441	miRNA	6.21	8.07e-07	5.15e-05
MI0022678	hsa-mir-6833	Stem-loop	6.18	4.63e-05	0.0009
MIMAT0004673	hsa-miR-29c-5p	miRNA	6.11	1.89e-05	0.0005
ENSG00000200377	ENSG00000200377	snoRNA	5.96	3.42e-06	0.0001
MIMAT0016882	hsa-miR-4253	miRNA	5.93	1.67e-07	1.68e-05
MIMAT0013802	hsa-miR-2861	miRNA	5.91	2.43e-10	1.46e-07
MIMAT0018997	hsa-miR-4470	miRNA	5.84	6.88e-06	0.0002
ENSG00000238767	ENSG00000238767	snoRNA	5.81	1.99e-09	7.25e-07
MIMAT0019867	hsa-miR-4738-3p	miRNA	5.76	1.89e-05	0.0005
MIMAT0000228	hsa-miR-198	miRNA	5.75	9.92e-06	0.0003
MIMAT0015089	hsa-miR-3202	miRNA	5.75	1.53e-05	0.0004
MI0015852	hsa-mir-4321	Stem-loop	5.75	4e-05	0.0008
MIMAT0014996	hsa-miR-3131	miRNA	5.68	4.47e-09	1.27e-06
MIMAT0004761	hsa-miR-483-5p	miRNA	5.55	3.41e-10	1.76e-07
MIMAT0027618	hsa-miR-6859-5p	miRNA	5.55	8.28e-06	0.0003
MIMAT0027566	hsa-miR-6833-5p	miRNA	5.36	8.67e-07	5.32e-05
MIMAT0027434	hsa-miR-6767-5p	miRNA	5.33	5.37e-09	1.37e-06
MIMAT0027678	hsa-miR-6889-5p	miRNA	5.33	2.46e-06	0.0001
MI0022625	hsa-mir-6780a	Stem-loop	5.32	2.03e-08	4.09e-06
MIMAT0027476	hsa-miR-6788-5p	miRNA	5.32	1.66e-05	0.0005
MIMAT0027363	hsa-miR-6731-5p	miRNA	5.29	2.98e-08	4.71e-06
MI0014252	hsa-mir-3202-1	Stem-loop	5.28	2.59e-06	0.0001
MI0014253	hsa-mir-3202-2	Stem-loop	5.28	2.59e-06	0.0001
ENSG00000238769	ENSG00000238769	snoRNA	5.24	5e-09	1.33e-06
MIMAT0016907	hsa-miR-4281	miRNA	5.24	2.35e-08	4.24e-06
MIMAT0027502	hsa-miR-6801-5p	miRNA	5.14	4.83e-06	0.0002
MIMAT0018185	hsa-miR-3911	miRNA	5.12	1.11e-06	6.38e-05
MIMAT0025477	hsa-miR-6510-3p	miRNA	5.12	0.0005	0.0048
ENSG00000268369	ENSG00000268369	snoRNA	5.03	1.91e-05	0.0005
SNORA11D	SNORA11D	HAcaBox	5.03	1.91e-05	0.0005
SNORA11E	SNORA11E	HAcaBox	5.03	1.91e-05	0.0005
spike_in-control-44	spike_in-control-44	Spike-in controls	5.01	1.88e-06	9.38e-05
MIMAT0018201	hsa-miR-3926	miRNA	4.99	2.46e-05	0.0006
MIMAT0018940	hsa-miR-4425	miRNA	4.97	1.77e-05	0.0005
MIMAT0019894	hsa-miR-4754	miRNA	4.96	2.28e-07	2.05e-05
MIMAT0015088	hsa-miR-514b-3p	miRNA	4.92	1.87e-06	9.38e-05
MIMAT0016849	hsa-miR-4294	miRNA	4.91	3.51e-05	0.0007
MIMAT0028219	hsa-miR-7154-3p	miRNA	4.9	4.79e-07	3.46e-05
MIMAT0017996	hsa-miR-3616-3p	miRNA	4.88	1.72e-07	1.7e-05
MIMAT0027432	hsa-miR-6766-5p	miRNA	4.85	5.11e-05	0.001
MIMAT0027628	hsa-miR-6864-5p	miRNA	4.83	4.92e-07	3.51e-05
MIMAT0028215	hsa-miR-7152-3p	miRNA	4.81	7.49e-05	0.0013
MIMAT0030421	hsa-miR-7846-3p	miRNA	4.79	2.21e-08	4.24e-06
MI0017344	hsa-mir-4710	Stem-loop	4.79	0.0003	0.0034
MIMAT0019692	hsa-miR-4635	miRNA	4.76	0.001	0.0087
MIMAT0027530	hsa-miR-6815-5p	miRNA	4.72	7.32e-07	4.81e-05
14qII-27	14qII-27	CDBox	4.67	1.31e-06	7.03e-05
MIMAT0026639	hsa-miR-1301-5p	miRNA	4.64	0.0006	0.0056
MIMAT0002806	hsa-miR-490-3p	miRNA	4.57	1.04e-05	0.0003
MIMAT0027468	hsa-miR-6784-5p	miRNA	4.55	2.73e-08	4.53e-06
MI0016768	hsa-mir-4429	Stem-loop	4.55	1.59e-06	8.22e-05
MIMAT0019836	hsa-miR-4722-5p	miRNA	4.54	1.4e-05	0.0004
MI0016778	hsa-mir-4437	Stem-loop	4.48	5.05e-06	0.0002
MI0014177	hsa-mir-3150a	Stem-loop	4.41	9.64e-09	2.25e-06
MIMAT0018080	hsa-miR-3659	miRNA	4.36	2.85e-05	0.0007
MIMAT0026637	hsa-miR-1296-3p	miRNA	4.35	2.23e-06	0.0001
MIMAT0004685	hsa-miR-302d-5p	miRNA	4.29	0.0006	0.0056
MIMAT0023705	hsa-miR-6080	miRNA	4.27	7.8e-08	9.41e-06
MIMAT0027619	hsa-miR-6859-3p	miRNA	4.26	8.45e-05	0.0014
MI0003624	hsa-mir-611	Stem-loop	4.22	2.43e-08	4.24e-06
MIMAT0030979	hsa-miR-8052	miRNA	4.17	4.37e-07	3.22e-05
MIMAT0016919	hsa-miR-4292	miRNA	4.17	7.7e-07	4.96e-05
MIMAT0030422	hsa-miR-7847-3p	miRNA	4.14	3.18e-07	2.54e-05
MIMAT0004284	hsa-miR-675-5p	miRNA	4.14	2.75e-06	0.0001
MI0017404	hsa-mir-4763	Stem-loop	4.12	4.93e-05	0.001
spike_in-control-48	spike_in-control-48	Spike-in controls	4.07	3.09e-05	0.0007
MIMAT0027623	hsa-miR-6861-5p	miRNA	4.04	9.7e-10	4.59e-07
MIMAT0019699	hsa-miR-4640-5p	miRNA	4	2.3e-08	4.24e-06
MIMAT0003228	hsa-miR-564	miRNA	3.98	9.67e-05	0.0015
MIMAT0018164	hsa-miR-3713	miRNA	3.96	2.28e-07	2.05e-05
MI0019297	hsa-mir-5692a-1	Stem-loop	3.96	0.0005	0.0051
MI0019298	hsa-mir-5692a-2	Stem-loop	3.96	0.0005	0.0051
MIMAT0017392	hsa-miR-3200-5p	miRNA	3.92	7.75e-06	0.0003
MIMAT0027426	hsa-miR-6763-5p	miRNA	3.91	9.19e-08	1.07e-05
MIMAT0019958	hsa-miR-4788	miRNA	3.91	5.39e-06	0.0002
MIMAT0019773	hsa-miR-4686	miRNA	3.85	2.13e-05	0.0006
MIMAT0004584	hsa-let-7g-3p	miRNA	3.78	0.0005	0.0049
U70D	U70D	HAcaBox	3.73	2.89e-08	4.67e-06
MIMAT0027583	hsa-miR-6840-3p	miRNA	3.72	1.01e-06	5.99e-05
MIMAT0030991	hsa-miR-8064	miRNA	3.64	7.17e-08	8.8e-06
MIMAT0018931	hsa-miR-4419a	miRNA	3.61	9.44e-09	2.25e-06
MIMAT0027652	hsa-miR-6876-5p	miRNA	3.61	0.0005	0.0052
MIMAT0026475	hsa-miR-210-5p	miRNA	3.55	3.23e-05	0.0007
MIMAT0027662	hsa-miR-6881-5p	miRNA	3.46	3.98e-05	0.0008
MIMAT0004979	hsa-miR-936	miRNA	3.43	5.33e-05	0.001
MI0014190	hsa-mir-3160-2	Stem-loop	3.42	1.82e-05	0.0005
MIMAT0015087	hsa-miR-514b-5p	miRNA	3.42	0.0004	0.0044
MIMAT0018953	hsa-miR-4437	miRNA	3.42	0.0006	0.006
MIMAT0014999	hsa-miR-378b	miRNA	3.39	5.39e-05	0.001
14qII-27	14qII-27	CDBox	3.34	4e-05	0.0008
MIMAT0027472	hsa-miR-6786-5p	miRNA	3.32	1.29e-09	5.52e-07
MIMAT0005593	hsa-miR-1238-3p	miRNA	3.29	3.15e-07	2.54e-05
MIMAT0027538	hsa-miR-6819-5p	miRNA	3.29	4.51e-07	3.29e-05
MIMAT0014984	hsa-miR-3122	miRNA	3.29	1.22e-05	0.0004
MIMAT0030987	hsa-miR-8060	miRNA	3.28	2.36e-05	0.0006
MIMAT0018962	hsa-miR-4444	miRNA	3.27	0.0004	0.0042
MIMAT0015048	hsa-miR-3173-3p	miRNA	3.21	0.0002	0.0028
MI0017320	hsa-mir-1343	Stem-loop	3.08	8.4e-07	5.31e-05
MIMAT0026917	hsa-miR-1910-3p	miRNA	3.08	6.64e-05	0.0012
MIMAT0022721	hsa-miR-1247-3p	miRNA	3.07	1.68e-05	0.0005
MIMAT0023706	hsa-miR-6081	miRNA	3.07	2.44e-05	0.0006
MIMAT0018971	hsa-miR-4450	miRNA	3.07	0.0009	0.0079
MIMAT0003282	hsa-miR-614	miRNA	3.05	3.56e-07	2.73e-05
MI0003557	hsa-mir-552	Stem-loop	3.05	2.76e-06	0.0001
MI0014177	hsa-mir-3150a	Stem-loop	3.04	1.17e-06	6.65e-05
MI0016899	hsa-mir-4532	Stem-loop	3.04	9.37e-05	0.0015
MIMAT0019883	hsa-miR-4747-3p	miRNA	2.98	4.42e-05	0.0009
MIMAT0019006	hsa-miR-4478	miRNA	2.97	3.31e-05	0.0007
MI0016898	hsa-mir-4531	Stem-loop	2.97	0.0004	0.0047
MIMAT0015078	hsa-miR-3194-5p	miRNA	2.96	0.0008	0.0075
MIMAT0019361	hsa-miR-3976	miRNA	2.93	0.0007	0.0065
MI0016810	hsa-mir-4462	Stem-loop	2.91	1.15e-05	0.0004
MI0022715	hsa-mir-6868	Stem-loop	2.89	8.15e-05	0.0013
MIMAT0027684	hsa-miR-6892-5p	miRNA	2.89	0.0011	0.0089
MIMAT0019903	hsa-miR-4758-5p	miRNA	2.88	3.75e-08	5.41e-06
MIMAT0019922	hsa-miR-4769-5p	miRNA	2.88	2.45e-06	0.0001
MIMAT0027634	hsa-miR-6867-5p	miRNA	2.88	0.0006	0.0056
MIMAT0019743	hsa-miR-4667-5p	miRNA	2.84	4.44e-05	0.0009
MIMAT0019778	hsa-miR-4689	miRNA	2.81	1.28e-06	6.94e-05
MIMAT0019723	hsa-miR-4656	miRNA	2.8	2.45e-06	0.0001
MIMAT0018191	hsa-miR-3917	miRNA	2.78	1.99e-05	0.0005
MIMAT0019749	hsa-miR-4669	miRNA	2.77	4.69e-05	0.0009
MIMAT0015070	hsa-miR-3188	miRNA	2.76	1.68e-05	0.0005
MI0015896	hsa-mir-4288	Stem-loop	2.75	0.001	0.0083
ENSG00000200891	ENSG00000200891	snoRNA	2.74	0.0008	0.0072
ENSG00000238629	ENSG00000238629	snoRNA	2.73	2.43e-05	0.0006
MI0023619	hsa-mir-7161	Stem-loop	2.73	2.82e-05	0.0007
MIMAT0019231	hsa-miR-3944-5p	miRNA	2.68	0.0003	0.0034
MIMAT0019859	hsa-miR-4734	miRNA	2.65	5.39e-07	3.72e-05
MIMAT0019953	hsa-miR-2467-3p	miRNA	2.65	2.08e-06	9.99e-05
MIMAT0027377	hsa-miR-6738-5p	miRNA	2.64	0.0003	0.0037
MIMAT0026608	hsa-miR-181d-3p	miRNA	2.64	0.0011	0.0088
MIMAT0027665	hsa-miR-6882-3p	miRNA	2.63	0.0003	0.0036
MIMAT0031012	hsa-miR-8085	miRNA	2.62	0.0009	0.0081
MIMAT0019868	hsa-miR-4739	miRNA	2.6	3.72e-09	1.23e-06
MIMAT0027596	hsa-miR-6848-5p	miRNA	2.6	2.13e-06	0.0001
MI0014182	hsa-mir-3154	Stem-loop	2.58	3.64e-05	0.0008
MIMAT0022271	hsa-miR-664b-5p	miRNA	2.56	0.0001	0.002
MIMAT0016874	hsa-miR-4321	miRNA	2.54	1.3e-06	6.98e-05
MIMAT0027670	hsa-miR-6885-5p	miRNA	2.53	5.32e-05	0.001
MIMAT0015064	hsa-miR-3184-5p	miRNA	2.5	3.47e-06	0.0001
MIMAT0018929	hsa-miR-4417	miRNA	2.49	3.67e-06	0.0002
MIMAT0018987	hsa-miR-4463	miRNA	2.48	1.95e-07	1.84e-05
MI0016088	hsa-mir-3687	Stem-loop	2.48	0.0003	0.0032
MIMAT0016881	hsa-miR-4260	miRNA	2.48	0.0003	0.0032
ENSG00000238608	ENSG00000238608	snoRNA	2.47	0.0011	0.0091
MIMAT0027660	hsa-miR-6880-5p	miRNA	2.46	1.2e-06	6.65e-05
MIMAT0015080	hsa-miR-3196	miRNA	2.46	4.24e-05	0.0009
MIMAT0005889	hsa-miR-548l	miRNA	2.46	0.0003	0.0035
MIMAT0004951	hsa-miR-887-3p	miRNA	2.44	0.0005	0.0049
ENSG00000252617	ENSG00000252617	snoRNA	2.44	0.0007	0.0069
MIMAT0018958	hsa-miR-4440	miRNA	2.42	1.2e-06	6.65e-05
MIMAT0003306	hsa-miR-636	miRNA	2.41	7.88e-05	0.0013
MIMAT0024597	hsa-miR-6124	miRNA	2.4	3.45e-05	0.0007
MIMAT0027404	hsa-miR-6752-5p	miRNA	2.39	5.09e-08	6.62e-06
MIMAT0018981	hsa-miR-4459	miRNA	2.39	4.27e-07	3.18e-05
MI0000474	hsa-mir-134	Stem-loop	2.39	0.0003	0.0032
MIMAT0019896	hsa-miR-4755-3p	miRNA	2.37	6.09e-08	7.62e-06
MIMAT0027486	hsa-miR-6793-5p	miRNA	2.37	1.74e-06	8.87e-05
MIMAT0016852	hsa-miR-4298	miRNA	2.37	2.9e-05	0.0007
MIMAT0022947	hsa-miR-1238-5p	miRNA	2.36	1.15e-05	0.0004
MI0022595	hsa-mir-6750	Stem-loop	2.36	0.0003	0.0033
MIMAT0027398	hsa-miR-6749-5p	miRNA	2.35	2.11e-06	0.0001
MIMAT0027412	hsa-miR-6756-5p	miRNA	2.33	2.68e-08	4.53e-06
MIMAT0027448	hsa-miR-6774-5p	miRNA	2.33	1.58e-05	0.0005
MIMAT0027038	hsa-miR-1343-5p	miRNA	2.32	3.49e-05	0.0007
ENSG00000238629	ENSG00000238629	snoRNA	2.3	3.25e-05	0.0007
MIMAT0002847	hsa-miR-518c-5p	miRNA	2.3	8.3e-05	0.0014
ACA67	ACA67	HAcaBox	2.3	0.0002	0.0027
MIMAT0027385	hsa-miR-6742-5p	miRNA	2.28	0.0005	0.005
MIMAT0028228	hsa-miR-7159-5p	miRNA	2.28	0.0008	0.007
MIMAT0019849	hsa-miR-4728-5p	miRNA	2.27	8.54e-07	5.32e-05
MIMAT0027418	hsa-miR-6759-5p	miRNA	2.27	1.2e-06	6.65e-05
MIMAT0003280	hsa-miR-612	miRNA	2.25	0.0002	0.0025
MI0008335	hsa-mir-1914	Stem-loop	2.25	0.0003	0.0036
MIMAT0025476	hsa-miR-6510-5p	miRNA	2.24	1.53e-05	0.0004
MIMAT0004920	hsa-miR-541-3p	miRNA	2.23	0.0002	0.0028
MI0017374	hsa-mir-4737	Stem-loop	2.23	0.0003	0.0036
MI0025908	hsa-mir-8072	Stem-loop	2.22	7.49e-05	0.0013
MIMAT0018960	hsa-miR-4442	miRNA	2.22	0.0003	0.0034
MIMAT0016901	hsa-miR-4271	miRNA	2.22	0.0009	0.0079
MIMAT0025854	hsa-miR-6722-3p	miRNA	2.21	2.29e-06	0.0001
MIMAT0018076	hsa-miR-3656	miRNA	2.2	1.95e-06	9.53e-05
MI0015858	hsa-mir-4259	Stem-loop	2.2	0.0003	0.0035
MIMAT0027392	hsa-miR-6746-5p	miRNA	2.19	3.62e-07	2.73e-05
MIMAT0015010	hsa-miR-3141	miRNA	2.19	8.73e-06	0.0003
MIMAT0027576	hsa-miR-6837-5p	miRNA	2.19	6.42e-05	0.0011
MIMAT0027381	hsa-miR-6740-5p	miRNA	2.19	0.0008	0.007
MIMAT0019018	hsa-miR-4484	miRNA	2.18	0.0001	0.002
MIMAT0004901	hsa-miR-298	miRNA	2.18	0.0011	0.0092
MIMAT0027640	hsa-miR-6870-5p	miRNA	2.17	0.0006	0.0056
MIMAT0019031	hsa-miR-4496	miRNA	2.17	0.0012	0.0094
MI0018166	hsa-mir-5187	Stem-loop	2.15	5.32e-06	0.0002
ENSG00000252440	ENSG00000252440	snoRNA	2.15	0.0004	0.004
MI0016872	hsa-mir-4508	Stem-loop	2.14	0.0006	0.0061
MIMAT0018084	hsa-miR-3663-5p	miRNA	2.13	6.4e-06	0.0002
MIMAT0016873	hsa-miR-4322	miRNA	2.12	9.51e-06	0.0003
MI0022559	hsa-mir-6724	Stem-loop	2.12	0.0003	0.0038
MIMAT0000267	hsa-miR-210-3p	miRNA	2.12	0.0004	0.0046
MI0022707	hsa-mir-6860	Stem-loop	2.11	8.18e-08	9.68e-06
MIMAT0022941	hsa-miR-1227-5p	miRNA	2.11	1.95e-06	9.53e-05
MIMAT0026605	hsa-miR-489-5p	miRNA	2.11	0.0005	0.0048
MIMAT0024598	hsa-miR-6125	miRNA	2.1	4.13e-06	0.0002
MIMAT0007890	hsa-miR-1914-3p	miRNA	2.1	0.0001	0.0019
MI0018001	hsa-mir-5095	Stem-loop	2.09	2.16e-05	0.0006
ENSG00000238309	ENSG00000238309	snoRNA	2.09	0.001	0.0081
MI0017371	hsa-mir-4734	Stem-loop	2.08	6.82e-06	0.0002
MIMAT0027460	hsa-miR-6780a-5p	miRNA	2.08	1.91e-05	0.0005
MI0000826	hsa-mir-346	Stem-loop	2.07	0.0002	0.0023
MI0017374	hsa-mir-4737	Stem-loop	2.05	0.0005	0.0053
MI0023615	hsa-mir-7155	Stem-loop	2.04	0.0002	0.0021
MIMAT0004696	hsa-miR-323a-5p	miRNA	2.04	0.0002	0.0022
MIMAT0027556	hsa-miR-6828-5p	miRNA	2.03	4.05e-05	0.0008
MIMAT0026486	hsa-miR-328-5p	miRNA	2.02	3.6e-07	2.73e-05
MIMAT0028109	hsa-miR-7106-5p	miRNA	2.02	9.05e-06	0.0003
MI0015843	hsa-mir-4313	Stem-loop	2.02	1.56e-05	0.0005
MIMAT0019072	hsa-miR-4533	miRNA	2.02	0.0001	0.002
MI0003670	hsa-mir-662	Stem-loop	2.02	0.0002	0.0027
MIMAT0019050	hsa-miR-4513	miRNA	2.02	0.0002	0.0029
MI0017350	hsa-mir-4716	Stem-loop	2.01	0.0002	0.0027
MIMAT0005922	hsa-miR-1268a	miRNA	2	7.46e-07	4.85e-05
U35A	U35A	CDBox	-2	4.45e-05	0.0009
MIMAT0003339	hsa-miR-421	miRNA	-2	0.0001	0.002
MI0000078	hsa-mir-22	Stem-loop	-2	0.0003	0.0038
MI0003662	hsa-mir-647	Stem-loop	-2.01	3.89e-06	0.0002
U82	U82	CDBox	-2.01	0.0001	0.0019
MIMAT0000232	hsa-miR-199a-3p	miRNA	-2.01	0.0004	0.0044
MIMAT0004563	hsa-miR-199b-3p	miRNA	-2.01	0.0004	0.0044
MIMAT0000256	hsa-miR-181a-5p	miRNA	-2.02	3.88e-05	0.0008
U32A	U32A	CDBox	-2.02	0.0003	0.0034
MIMAT0000101	hsa-miR-103a-3p	miRNA	-2.03	0.0002	0.0028
U14B	U14B	CDBox	-2.03	0.0012	0.0098
HBII-142	HBII-142	CDBox	-2.04	1.28e-05	0.0004
MIMAT0003888	hsa-miR-766-3p	miRNA	-2.04	0.0001	0.0018
MIMAT0003261	hsa-miR-593-5p	miRNA	-2.04	0.0002	0.0024
MIMAT0025482	hsa-miR-6513-5p	miRNA	-2.05	9.41e-05	0.0015
MIMAT0019217	hsa-miR-3189-5p	miRNA	-2.05	0.0004	0.0039
MIMAT0004558	hsa-miR-181a-2-3p	miRNA	-2.05	0.0004	0.0042
ENSG00000238525	ENSG00000238525	snoRNA	-2.05	0.0006	0.0062
MI0001446	hsa-mir-424	Stem-loop	-2.05	0.0008	0.007
MI0017357	hsa-mir-4722	Stem-loop	-2.06	0.0001	0.0019
U38A	U38A	CDBox	-2.07	2.2e-05	0.0006
MIMAT0000100	hsa-miR-29b-3p	miRNA	-2.07	0.0004	0.0044
HBII-142	HBII-142	CDBox	-2.08	1.4e-05	0.0004
mgh28S-2409	mgh28S-2409	CDBox	-2.08	1.5e-05	0.0004
MIMAT0019772	hsa-miR-4685-3p	miRNA	-2.08	0.0001	0.002
MIMAT0000104	hsa-miR-107	miRNA	-2.08	0.0002	0.0025
U54	U54	CDBox	-2.09	4.82e-06	0.0002
ACA28	ACA28	HAcaBox	-2.09	0.0009	0.0077
MIMAT0016898	hsa-miR-4263	miRNA	-2.1	2.53e-05	0.0006
MIMAT0004784	hsa-miR-455-3p	miRNA	-2.1	6.47e-05	0.0011
MIMAT0004672	hsa-miR-106b-3p	miRNA	-2.11	2.03e-07	1.87e-05
MIMAT0000222	hsa-miR-192-5p	miRNA	-2.11	2.34e-05	0.0006
ACA44	ACA44	HAcaBox	-2.11	8.12e-05	0.0013
ENSG00000200969	ENSG00000200969	snoRNA	-2.11	0.0004	0.0046
MIMAT0021084	hsa-miR-5092	miRNA	-2.11	0.0005	0.005
U58B	U58B	CDBox	-2.12	2.6e-06	0.0001
ENSG00000265941	ENSG00000265941	snoRNA	-2.12	0.0001	0.002
U36B	U36B	CDBox	-2.12	0.0001	0.002
ACA44	ACA44	HAcaBox	-2.12	0.0005	0.0049
ENSG00000252840	ENSG00000252840	snoRNA	-2.12	0.0005	0.0049
MIMAT0030416	hsa-miR-1273h-3p	miRNA	-2.12	0.0008	0.0073
MI0016805	hsa-mir-4459	Stem-loop	-2.12	0.0008	0.0074
ENSG00000200969	ENSG00000200969	snoRNA	-2.12	0.0008	0.0076
MIMAT0001340	hsa-miR-423-3p	miRNA	-2.13	2.74e-05	0.0006
SNORD119	SNORD119	CDBox	-2.13	0.0003	0.0038
snR38C	snR38C	CDBox	-2.13	0.0005	0.005
MIMAT0000460	hsa-miR-194-5p	miRNA	-2.14	6.08e-05	0.0011
ACA48	ACA48	HAcaBox	-2.15	7.08e-07	4.72e-05
MIMAT0000419	hsa-miR-27b-3p	miRNA	-2.15	0.0002	0.0028
MIMAT0005577	hsa-miR-1226-3p	miRNA	-2.15	0.0003	0.0031
MIMAT0015044	hsa-miR-3169	miRNA	-2.15	0.0004	0.004
MIMAT0009196	hsa-miR-103a-2-5p	miRNA	-2.15	0.0005	0.0054
Z17B	Z17B	CDBox	-2.16	0.0002	0.0021
MIMAT0002888	hsa-miR-532-5p	miRNA	-2.16	0.0009	0.0078
HBII-429	HBII-429	CDBox	-2.16	0.0012	0.0094
U17b	U17b	HAcaBox	-2.17	7.93e-05	0.0013
MIMAT0004675	hsa-miR-219a-2-3p	miRNA	-2.17	0.0002	0.0023
HBII-85-2	HBII-85-2	CDBox	-2.17	0.0002	0.0027
MIMAT0025463	hsa-miR-6503-3p	miRNA	-2.19	4.78e-06	0.0002
MIMAT0000760	hsa-miR-331-3p	miRNA	-2.2	0.0001	0.0019
MIMAT0004749	hsa-miR-424-3p	miRNA	-2.21	6.76e-06	0.0002
ENSG00000202252	ENSG00000202252	snoRNA	-2.24	1.12e-05	0.0004
MIMAT0019895	hsa-miR-4755-5p	miRNA	-2.24	3.52e-05	0.0007
MIMAT0000252	hsa-miR-7-5p	miRNA	-2.24	0.0002	0.0021
MIMAT0027088	hsa-miR-5189-3p	miRNA	-2.25	0.0012	0.0096
U71a	U71a	HAcaBox	-2.26	3.17e-05	0.0007
U79	U79	CDBox	-2.26	0.0003	0.0037
MIMAT0000087	hsa-miR-30a-5p	miRNA	-2.27	3.81e-06	0.0002
mgh28S-2411	mgh28S-2411	CDBox	-2.27	9.52e-06	0.0003
MIMAT0002816	hsa-miR-494-3p	miRNA	-2.27	0.0005	0.005
MIMAT0002174	hsa-miR-484	miRNA	-2.27	0.0008	0.0075
MI0009983	hsa-mir-1973	Stem-loop	-2.27	0.0009	0.0077
MIMAT0000617	hsa-miR-200c-3p	miRNA	-2.28	0.0011	0.0092
MIMAT0018085	hsa-miR-3663-3p	miRNA	-2.29	9e-05	0.0014
U25	U25	CDBox	-2.3	1.5e-06	7.83e-05
U49A	U49A	CDBox	-2.32	1.25e-05	0.0004
U28	U28	CDBox	-2.35	2.25e-05	0.0006
U49A	U49A	CDBox	-2.36	1.34e-05	0.0004
HBII-438A	HBII-438A	CDBox	-2.36	6.07e-05	0.0011
HBII-438B	HBII-438B	CDBox	-2.36	6.07e-05	0.0011
HBII-289	HBII-289	CDBox	-2.36	0.0002	0.0029
MIMAT0004597	hsa-miR-140-3p	miRNA	-2.37	2.04e-06	9.87e-05
ENSG00000238525	ENSG00000238525	snoRNA	-2.37	8.89e-05	0.0014
MIMAT0000461	hsa-miR-195-5p	miRNA	-2.37	0.0001	0.002
MIMAT0015041	hsa-miR-1260b	miRNA	-2.38	6.62e-06	0.0002
ACA20	ACA20	HAcaBox	-2.38	0.0002	0.0026
MIMAT0021024	hsa-miR-5002-3p	miRNA	-2.39	0.0009	0.0076
MIMAT0000278	hsa-miR-221-3p	miRNA	-2.4	4.31e-05	0.0009
MIMAT0003322	hsa-miR-652-3p	miRNA	-2.4	5.88e-05	0.0011
MIMAT0011777	hsa-miR-2277-3p	miRNA	-2.4	0.0001	0.002
MIMAT0028222	hsa-miR-7156-5p	miRNA	-2.4	0.0012	0.0096
MIMAT0004553	hsa-miR-7-1-3p	miRNA	-2.42	7.12e-07	4.72e-05
U28	U28	CDBox	-2.42	3.24e-06	0.0001
MIMAT0017984	hsa-miR-3607-5p	miRNA	-2.42	0.0001	0.002
MIMAT0000245	hsa-miR-30d-5p	miRNA	-2.44	1.83e-07	1.78e-05
HBII-180A	HBII-180A	CDBox	-2.45	5.62e-06	0.0002
ENSG00000222345	ENSG00000222345	snoRNA	-2.45	9.42e-05	0.0015
MIMAT0004515	hsa-miR-29b-2-5p	miRNA	-2.46	1.1e-06	6.38e-05
ENSG00000201199	ENSG00000201199	snoRNA	-2.46	8.09e-05	0.0013
ENSG00000201592	ENSG00000201592	snoRNA	-2.46	8.09e-05	0.0013
MIMAT0004955	hsa-miR-374b-5p	miRNA	-2.48	3.08e-05	0.0007
MIMAT0016916	hsa-miR-4286	miRNA	-2.48	8.06e-05	0.0013
MIMAT0000424	hsa-miR-128-3p	miRNA	-2.49	4.12e-05	0.0008
MIMAT0004682	hsa-miR-361-3p	miRNA	-2.5	3.29e-05	0.0007
MIMAT0000759	hsa-miR-148b-3p	miRNA	-2.51	0.0007	0.0065
U27	U27	CDBox	-2.52	3.5e-05	0.0007
U60	U60	CDBox	-2.53	6e-06	0.0002
HBII-239	HBII-239	CDBox	-2.53	1.42e-05	0.0004
ACA3-2	ACA3-2	HAcaBox	-2.53	1.65e-05	0.0005
MIMAT0000085	hsa-miR-28-5p	miRNA	-2.55	9.32e-07	5.65e-05
U76	U76	CDBox	-2.58	3.45e-05	0.0007
MIMAT0022726	hsa-miR-1306-5p	miRNA	-2.58	0.0007	0.0065
MIMAT0004692	hsa-miR-340-5p	miRNA	-2.58	0.0011	0.0092
MIMAT0003218	hsa-miR-92b-3p	miRNA	-2.59	2.5e-05	0.0006
U42B	U42B	CDBox	-2.59	3.07e-05	0.0007
MIMAT0000693	hsa-miR-30e-3p	miRNA	-2.6	5.07e-05	0.001
MIMAT0025458	hsa-miR-6501-5p	miRNA	-2.6	0.0003	0.0039
MIMAT0000727	hsa-miR-374a-5p	miRNA	-2.62	0.0002	0.0027
U42B	U42B	CDBox	-2.64	6.08e-05	0.0011
MIMAT0027687	hsa-miR-6893-3p	miRNA	-2.66	0.0004	0.004
U55	U55	CDBox	-2.67	8.75e-05	0.0014
U49A	U49A	CDBox	-2.68	2.5e-05	0.0006
U49B	U49B	CDBox	-2.68	2.5e-05	0.0006
MIMAT0016872	hsa-miR-4317	miRNA	-2.68	0.0001	0.002
MIMAT0000765	hsa-miR-335-5p	miRNA	-2.71	4.82e-05	0.0009
ACA24	ACA24	HAcaBox	-2.75	0.0003	0.0036
ENSG00000206903	ENSG00000206903	snoRNA	-2.75	0.0003	0.0036
ENSG00000207130	ENSG00000207130	snoRNA	-2.75	0.0003	0.0036
U57	U57	CDBox	-2.76	1.51e-07	1.56e-05
MIMAT0004502	hsa-miR-28-3p	miRNA	-2.76	8.58e-06	0.0003
MIMAT0000072	hsa-miR-18a-5p	miRNA	-2.76	1.22e-05	0.0004
HBII-276	HBII-276	CDBox	-2.76	6.91e-05	0.0012
ENSG00000212615	ENSG00000212615	snoRNA	-2.79	5e-06	0.0002
MIMAT0003885	hsa-miR-454-3p	miRNA	-2.8	5.82e-05	0.0011
MIMAT0022259	hsa-miR-5100	miRNA	-2.82	3.28e-06	0.0001
HBII-202	HBII-202	CDBox	-2.86	4.83e-05	0.0009
MIMAT0004501	hsa-miR-27a-5p	miRNA	-2.88	4.88e-05	0.001
MIMAT0009448	hsa-miR-1973	miRNA	-2.88	0.0005	0.0052
MIMAT0019877	hsa-miR-3591-3p	miRNA	-2.91	0.0012	0.0096
U27	U27	CDBox	-2.92	1.28e-05	0.0004
MIMAT0000691	hsa-miR-130b-3p	miRNA	-2.96	3.24e-05	0.0007
MIMAT0019817	hsa-miR-4711-3p	miRNA	-3	1.46e-05	0.0004
MIMAT0018443	hsa-miR-374c-5p	miRNA	-3.01	0.0006	0.006
MIMAT0000318	hsa-miR-200b-3p	miRNA	-3.04	1.5e-05	0.0004
MIMAT0018000	hsa-miR-23c	miRNA	-3.07	6.47e-05	0.0011
MIMAT0000750	hsa-miR-340-3p	miRNA	-3.08	2.61e-05	0.0006
MIMAT0005941	hsa-miR-1284	miRNA	-3.09	2.4e-05	0.0006
U80	U80	CDBox	-3.13	4.96e-06	0.0002
U33	U33	CDBox	-3.17	5.25e-06	0.0002
MIMAT0000425	hsa-miR-130a-3p	miRNA	-3.19	6.81e-05	0.0012
U103	U103	CDBox	-3.25	3.44e-07	2.68e-05
U103B	U103B	CDBox	-3.25	3.44e-07	2.68e-05
MIMAT0031180	hsa-miR-7977	miRNA	-3.25	2.41e-06	0.0001
HBII-99	HBII-99	CDBox	-3.28	3.8e-05	0.0008
U58A	U58A	CDBox	-3.3	1.22e-06	6.68e-05
ACA20	ACA20	HAcaBox	-3.36	0.0001	0.0017
MIMAT0027507	hsa-miR-6803-3p	miRNA	-3.37	8.89e-06	0.0003
MIMAT0004484	hsa-let-7d-3p	miRNA	-3.4	1.6e-07	1.63e-05
MIMAT0000227	hsa-miR-197-3p	miRNA	-3.43	4e-09	1.26e-06
MIMAT0017991	hsa-miR-3613-3p	miRNA	-3.5	0.0003	0.0037
U59B	U59B	CDBox	-3.53	1.13e-06	6.44e-05
MIMAT0017982	hsa-miR-3605-3p	miRNA	-3.58	4.67e-06	0.0002
MIMAT0017986	hsa-miR-3609	miRNA	-3.6	1.67e-05	0.0005
U41	U41	CDBox	-3.7	0.0001	0.0018
U59A	U59A	CDBox	-3.73	1.95e-06	9.53e-05
U58C	U58C	CDBox	-3.74	2.34e-07	2.07e-05
U58C	U58C	CDBox	-3.8	3.04e-07	2.49e-05
MIMAT0004780	hsa-miR-532-3p	miRNA	-3.87	0.0002	0.0024
MIMAT0003298	hsa-miR-629-3p	miRNA	-4.38	2.81e-06	0.0001
MIMAT0019837	hsa-miR-4722-3p	miRNA	-4.45	6.78e-05	0.0012
MIMAT0002807	hsa-miR-491-5p	miRNA	-4.45	0.0007	0.0065
U78	U78	CDBox	-4.93	9.37e-07	5.65e-05
ENSG00000212378	ENSG00000212378	snoRNA	-5.23	2.99e-07	2.48e-05
U78	U78	CDBox	-5.23	2.99e-07	2.48e-05
MIMAT0000443	hsa-miR-125a-5p	miRNA	-5.36	6.22e-05	0.0011
HBII-55	HBII-55	CDBox	-5.37	2.79e-07	2.4e-05
U47	U47	CDBox	-8.04	5.38e-07	3.72e-05
