# Supplementary material for: Leishmania infantum infection modulates messenger RNA, microRNA and long non-coding RNA expression in human neutrophils in vitro
Source: PLoS Negl Trop Dis. 2024 Jul 19;18(7):e0012318. doi: 10.1371/journal.pntd.0012318 (PMC11259272; doi:10.1371/journal.pntd.0012318)
Supplement: S5 Table — (XLSX) [file pntd.0012318.s009.xlsx]

## Sheet: Pathways from upreg targets
term_id	term_name	adjusted_p_value	negative_log10_of_adjusted_p_value	term_size	query_size	intersection_size	% of DE in Pathway	effective_domain_size	intersections
KEGG:00100	Steroid biosynthesis	0.0119123	1.924	19	192	2	10.5263	61498	ENSG00000057252,ENSG00000107798
KEGG:00010	Glycolysis / Gluconeogenesis	3.42356e-06	5.46552	64	192	6	9.375	61498	ENSG00000134333,ENSG00000150768,ENSG00000111669,ENSG00000107789,ENSG00000074800,ENSG00000111640
KEGG:04979	Cholesterol metabolism	0.000503542	3.29796	50	192	4	8	61498	ENSG00000057252,ENSG00000141458,ENSG00000107798,ENSG00000213585
KEGG:00480	Glutathione metabolism	0.000615536	3.21075	56	192	4	7.14286	61498	ENSG00000104687,ENSG00000008394,ENSG00000148834,ENSG00000001084
KEGG:00270	Cysteine and methionine metabolism	0.00439794	2.35675	49	192	3	6.12245	61498	ENSG00000134333,ENSG00000060982,ENSG00000001084
KEGG:04612	Antigen processing and presentation	0.00102123	2.99088	67	192	4	5.97015	61498	ENSG00000164733,ENSG00000216490,ENSG00000204388,ENSG00000135047
KEGG:01230	Biosynthesis of amino acids	0.00127773	2.89356	74	192	4	5.40541	61498	ENSG00000111669,ENSG00000060982,ENSG00000074800,ENSG00000111640
KEGG:04978	Mineral absorption	0.00654599	2.18402	57	192	3	5.26316	61498	ENSG00000187193,ENSG00000125144,ENSG00000100292
KEGG:04216	Ferroptosis	0.0416072	1.38083	39	192	2	5.12821	61498	ENSG00000001084,ENSG00000100292
KEGG:05204	Chemical carcinogenesis - DNA adducts	0.00838189	2.07666	63	192	3	4.7619	61498	ENSG00000008394,ENSG00000148834,ENSG00000138061
KEGG:05323	Rheumatoid arthritis	0.00192315	2.71599	86	192	4	4.65116	61498	ENSG00000112715,ENSG00000149968,ENSG00000135047,ENSG00000100554
KEGG:04066	HIF-1 signaling pathway	0.000562207	3.2501	108	192	5	4.62963	61498	ENSG00000134333,ENSG00000112715,ENSG00000100292,ENSG00000074800,ENSG00000111640
KEGG:05418	Fluid shear stress and atherosclerosis	0.000164097	3.7849	134	192	6	4.47761	61498	ENSG00000169439,ENSG00000008394,ENSG00000148834,ENSG00000112715,ENSG00000100292,ENSG00000135047
KEGG:00980	Metabolism of xenobiotics by cytochrome P450	0.0100221	1.99904	68	192	3	4.41176	61498	ENSG00000008394,ENSG00000148834,ENSG00000138061
KEGG:04142	Lysosome	0.00094171	3.02608	126	192	5	3.96825	61498	ENSG00000141458,ENSG00000164733,ENSG00000119899,ENSG00000107798,ENSG00000135047
KEGG:04512	ECM-receptor interaction	0.0158333	1.80043	82	192	3	3.65854	61498	ENSG00000118785,ENSG00000188153,ENSG00000072571
KEGG:01200	Carbon metabolism	0.00424709	2.37191	112	192	4	3.57143	61498	ENSG00000150768,ENSG00000111669,ENSG00000074800,ENSG00000111640
KEGG:05208	Chemical carcinogenesis - reactive oxygen species	0.000164097	3.7849	206	192	7	3.39806	61498	ENSG00000008394,ENSG00000148834,ENSG00000106546,ENSG00000112715,ENSG00000100292,ENSG00000138061,ENSG00000213585
KEGG:04150	mTOR signaling pathway	0.00158246	2.80067	151	192	5	3.31126	61498	ENSG00000052795,ENSG00000104290,ENSG00000085415,ENSG00000102547,ENSG00000100554
KEGG:05225	Hepatocellular carcinoma	0.00192315	2.71599	162	192	5	3.08642	61498	ENSG00000198431,ENSG00000008394,ENSG00000148834,ENSG00000104290,ENSG00000100292
KEGG:05205	Proteoglycans in cancer	0.00424709	2.37191	200	192	5	2.5	61498	ENSG00000169439,ENSG00000137710,ENSG00000112715,ENSG00000104290,ENSG00000135047
KEGG:04110	Cell cycle	0.0416072	1.38083	120	192	3	2.5	61498	ENSG00000006634,ENSG00000169679,ENSG00000076003
KEGG:05207	Chemical carcinogenesis - receptor activation	0.00424709	2.37191	202	192	5	2.47525	61498	ENSG00000008394,ENSG00000148834,ENSG00000106546,ENSG00000112715,ENSG00000138061
KEGG:05165	Human papillomavirus infection	0.00102123	2.99088	315	192	7	2.22222	61498	ENSG00000185825,ENSG00000118785,ENSG00000188153,ENSG00000112715,ENSG00000055332,ENSG00000104290,ENSG00000100554
KEGG:05206	MicroRNAs in cancer	0.00424709	2.37191	306	192	6	1.96078	61498	ENSG00000137710,ENSG00000085563,ENSG00000112715,ENSG00000104290,ENSG00000100292,ENSG00000138061
KEGG:05200	Pathways in cancer	0.000189582	3.7222	517	192	10	1.93424	61498	ENSG00000198431,ENSG00000008394,ENSG00000148834,ENSG00000188153,ENSG00000112715,ENSG00000085276,ENSG00000104290,ENSG00000187098,ENSG00000100292,ENSG00000183230
KEGG:04144	Endocytosis	0.0416072	1.38083	237	192	4	1.68776	61498	ENSG00000039319,ENSG00000204388,ENSG00000205302,ENSG00000136631
KEGG:01100	Metabolic pathways	3.84883e-09	8.41467	1457	192	24	1.64722	61498	ENSG00000104687,ENSG00000114480,ENSG00000134333,ENSG00000136267,ENSG00000150768,ENSG00000111669,ENSG00000008394,ENSG00000144362,ENSG00000156110,ENSG00000148834,ENSG00000060982,ENSG00000087299,ENSG00000136010,ENSG00000001084,ENSG00000107789,ENSG00000085276,ENSG00000165092,ENSG00000136169,ENSG00000128050,ENSG00000100292,ENSG00000146070,ENSG00000074800,ENSG00000111640,ENSG00000100554
KEGG:05010	Alzheimer disease	0.0359514	1.44428	353	192	5	1.41643	61498	ENSG00000055332,ENSG00000104290,ENSG00000159593,ENSG00000111640,ENSG00000213585

## Sheet: Pathways from downreg targets
term_id	term_name	adjusted_p_value	negative_log10_of_adjusted_p_value	term_size	query_size	intersection_size	% of DE in Pathway	effective_domain_size	intersections
KEGG:04612	Antigen processing and presentation	1.40336e-14	13.8528	67	556	14	20.8955	61498	ENSG00000166710,ENSG00000204267,ENSG00000204525,ENSG00000206503,ENSG00000019582,ENSG00000100911,ENSG00000163131,ENSG00000168394,ENSG00000231925,ENSG00000092010,ENSG00000234745,ENSG00000143390,ENSG00000204592,ENSG00000044574
KEGG:05340	Primary immunodeficiency	1.34996e-07	6.86968	37	556	7	18.9189	61498	ENSG00000204267,ENSG00000147168,ENSG00000081237,ENSG00000196839,ENSG00000168394,ENSG00000276045,ENSG00000143390
KEGG:04662	B cell receptor signaling pathway	7.93003e-14	13.1007	76	556	14	18.4211	61498	ENSG00000177885,ENSG00000254087,ENSG00000155629,ENSG00000171608,ENSG00000165458,ENSG00000204577,ENSG00000104365,ENSG00000109320,ENSG00000136238,ENSG00000100906,ENSG00000128340,ENSG00000173039,ENSG00000131042,ENSG00000104825
KEGG:05416	Viral myocarditis	3.66941e-10	9.4354	55	556	10	18.1818	61498	ENSG00000204525,ENSG00000206503,ENSG00000136238,ENSG00000090339,ENSG00000015475,ENSG00000128340,ENSG00000075624,ENSG00000234745,ENSG00000204592,ENSG00000114867
KEGG:04917	Prolactin signaling pathway	6.72531e-12	11.1723	67	556	12	17.9104	61498	ENSG00000177885,ENSG00000184557,ENSG00000168610,ENSG00000171608,ENSG00000115415,ENSG00000109320,ENSG00000118971,ENSG00000114737,ENSG00000126561,ENSG00000125347,ENSG00000173039,ENSG00000160691
KEGG:05220	Chronic myeloid leukemia	9.56569e-13	12.0193	73	556	13	17.8082	61498	ENSG00000177885,ENSG00000135679,ENSG00000166949,ENSG00000171608,ENSG00000104365,ENSG00000109320,ENSG00000033327,ENSG00000171552,ENSG00000126561,ENSG00000100906,ENSG00000173039,ENSG00000112242,ENSG00000160691
KEGG:05212	Pancreatic cancer	1.11982e-12	11.9509	74	556	13	17.5676	61498	ENSG00000166949,ENSG00000168610,ENSG00000171608,ENSG00000115415,ENSG00000104365,ENSG00000109320,ENSG00000136238,ENSG00000160271,ENSG00000171552,ENSG00000144118,ENSG00000128340,ENSG00000173039,ENSG00000112242
KEGG:05235	PD-L1 expression and PD-1 checkpoint pathway in cancer	3.15281e-14	13.5013	88	556	15	17.0455	61498	ENSG00000168610,ENSG00000027697,ENSG00000171608,ENSG00000115415,ENSG00000104365,ENSG00000109320,ENSG00000172936,ENSG00000143924,ENSG00000100906,ENSG00000034152,ENSG00000159128,ENSG00000100644,ENSG00000173039,ENSG00000127666,ENSG00000104825
KEGG:04666	Fc gamma R-mediated phagocytosis	4.48495e-15	14.3482	94	556	16	17.0213	61498	ENSG00000115091,ENSG00000162704,ENSG00000015285,ENSG00000254087,ENSG00000171608,ENSG00000081237,ENSG00000165458,ENSG00000125753,ENSG00000136238,ENSG00000033327,ENSG00000182541,ENSG00000128340,ENSG00000148180,ENSG00000101336,ENSG00000172757,ENSG00000277443
KEGG:05140	Leishmaniasis	1.32637e-11	10.8773	71	556	12	16.9014	61498	ENSG00000055208,ENSG00000169896,ENSG00000027697,ENSG00000125730,ENSG00000115415,ENSG00000109320,ENSG00000172936,ENSG00000100365,ENSG00000100906,ENSG00000159128,ENSG00000173039,ENSG00000104825
KEGG:04722	Neurotrophin signaling pathway	2.34985e-17	16.629	115	556	19	16.5217	61498	ENSG00000177885,ENSG00000171608,ENSG00000104365,ENSG00000109320,ENSG00000136238,ENSG00000127314,ENSG00000162889,ENSG00000134070,ENSG00000100906,ENSG00000116473,ENSG00000173039,ENSG00000080815,ENSG00000160691,ENSG00000117676,ENSG00000067560,ENSG00000090376,ENSG00000111252,ENSG00000104825,ENSG00000160014
KEGG:04062	Chemokine signaling pathway	1.51612e-25	24.8193	179	556	29	16.2011	61498	ENSG00000172724,ENSG00000177885,ENSG00000180871,ENSG00000168610,ENSG00000015285,ENSG00000137486,ENSG00000254087,ENSG00000171608,ENSG00000115415,ENSG00000104365,ENSG00000109320,ENSG00000136238,ENSG00000114353,ENSG00000127314,ENSG00000105723,ENSG00000124126,ENSG00000078369,ENSG00000100906,ENSG00000116473,ENSG00000128340,ENSG00000173039,ENSG00000160691,ENSG00000141506,ENSG00000101336,ENSG00000275302…
KEGG:04380	Osteoclast differentiation	5.54991e-18	17.2557	124	556	20	16.129	61498	ENSG00000177885,ENSG00000055208,ENSG00000184557,ENSG00000027697,ENSG00000171608,ENSG00000115415,ENSG00000204577,ENSG00000104365,ENSG00000198053,ENSG00000109320,ENSG00000136238,ENSG00000033327,ENSG00000100365,ENSG00000067182,ENSG00000100906,ENSG00000159128,ENSG00000173039,ENSG00000131042,ENSG00000077150,ENSG00000171223
KEGG:04920	Adipocytokine signaling pathway	1.859e-10	9.73072	69	556	11	15.942	61498	ENSG00000184557,ENSG00000168610,ENSG00000028137,ENSG00000104365,ENSG00000109320,ENSG00000068366,ENSG00000067182,ENSG00000100906,ENSG00000173039,ENSG00000110931,ENSG00000104825
KEGG:05135	Yersinia infection	1.12974e-18	17.947	132	556	21	15.9091	61498	ENSG00000055208,ENSG00000177105,ENSG00000115091,ENSG00000162704,ENSG00000015285,ENSG00000171608,ENSG00000104365,ENSG00000109320,ENSG00000136238,ENSG00000172936,ENSG00000139436,ENSG00000103313,ENSG00000100906,ENSG00000034152,ENSG00000128340,ENSG00000173039,ENSG00000075624,ENSG00000117676,ENSG00000127666,ENSG00000067560,ENSG00000108691
KEGG:05145	Toxoplasmosis	2.05843e-15	14.6865	107	556	17	15.8879	61498	ENSG00000055208,ENSG00000110324,ENSG00000168610,ENSG00000027697,ENSG00000115415,ENSG00000104365,ENSG00000109320,ENSG00000114353,ENSG00000172936,ENSG00000171552,ENSG00000067182,ENSG00000100906,ENSG00000034152,ENSG00000159128,ENSG00000173039,ENSG00000141506,ENSG00000104825
KEGG:05167	Kaposi sarcoma-associated herpesvirus infection	7.40152e-26	25.1307	191	556	30	15.7068	61498	ENSG00000204525,ENSG00000206503,ENSG00000168610,ENSG00000254087,ENSG00000027697,ENSG00000125730,ENSG00000128016,ENSG00000005339,ENSG00000171608,ENSG00000115415,ENSG00000104365,ENSG00000109320,ENSG00000136238,ENSG00000090339,ENSG00000162889,ENSG00000067182,ENSG00000124126,ENSG00000078369,ENSG00000100906,ENSG00000015475,ENSG00000100644,ENSG00000173039,ENSG00000234745,ENSG00000148737,ENSG00000112242…
KEGG:04064	NF-kappa B signaling pathway	1.54191e-14	13.8119	102	556	16	15.6863	61498	ENSG00000172724,ENSG00000055208,ENSG00000254087,ENSG00000104365,ENSG00000109320,ENSG00000172936,ENSG00000090339,ENSG00000171552,ENSG00000067182,ENSG00000118503,ENSG00000100906,ENSG00000173039,ENSG00000077150,ENSG00000275302,ENSG00000003402,ENSG00000127666
KEGG:04668	TNF signaling pathway	3.04885e-15	14.5159	110	556	17	15.4545	61498	ENSG00000055208,ENSG00000184557,ENSG00000028137,ENSG00000171608,ENSG00000104365,ENSG00000109320,ENSG00000090339,ENSG00000069399,ENSG00000067182,ENSG00000118503,ENSG00000100906,ENSG00000034152,ENSG00000125347,ENSG00000173039,ENSG00000003402,ENSG00000108691,ENSG00000171223
KEGG:05221	Acute myeloid leukemia	1.92348e-09	8.71591	65	556	10	15.3846	61498	ENSG00000177885,ENSG00000168610,ENSG00000169896,ENSG00000171608,ENSG00000104365,ENSG00000109320,ENSG00000126561,ENSG00000112033,ENSG00000173039,ENSG00000148737
KEGG:00533	Glycosaminoglycan biosynthesis - keratan sulfate	0.0105872	1.97522	13	556	2	15.3846	61498	ENSG00000086062,ENSG00000157350
KEGG:05142	Chagas disease	1.41807e-13	12.8483	98	556	15	15.3061	61498	ENSG00000027697,ENSG00000125730,ENSG00000171608,ENSG00000104365,ENSG00000109320,ENSG00000114353,ENSG00000172936,ENSG00000106366,ENSG00000067182,ENSG00000100906,ENSG00000159128,ENSG00000173039,ENSG00000003402,ENSG00000127666,ENSG00000108691
KEGG:05169	Epstein-Barr virus infection	6.33569e-25	24.1982	191	556	29	15.1832	61498	ENSG00000055208,ENSG00000166710,ENSG00000135679,ENSG00000204267,ENSG00000204525,ENSG00000206503,ENSG00000168610,ENSG00000254087,ENSG00000171608,ENSG00000115415,ENSG00000104365,ENSG00000109320,ENSG00000136238,ENSG00000172936,ENSG00000090339,ENSG00000118971,ENSG00000026508,ENSG00000118503,ENSG00000100906,ENSG00000034152,ENSG00000015475,ENSG00000168394,ENSG00000231925,ENSG00000173039,ENSG00000234745…
KEGG:05134	Legionellosis	1.12559e-07	6.94862	54	556	8	14.8148	61498	ENSG00000169896,ENSG00000125730,ENSG00000109320,ENSG00000172936,ENSG00000174903,ENSG00000100906,ENSG00000173039,ENSG00000077150
KEGG:05120	Epithelial cell signaling in Helicobacter pylori infection	3.41543e-09	8.46655	69	556	10	14.4928	61498	ENSG00000180871,ENSG00000254087,ENSG00000104365,ENSG00000109320,ENSG00000136238,ENSG00000100906,ENSG00000173039,ENSG00000131100,ENSG00000033627,ENSG00000158769
KEGG:05133	Pertussis	5.20811e-10	9.28332	76	556	11	14.4737	61498	ENSG00000169896,ENSG00000125730,ENSG00000109320,ENSG00000114353,ENSG00000172936,ENSG00000125347,ENSG00000173039,ENSG00000172757,ENSG00000127666,ENSG00000067560,ENSG00000160014
KEGG:04145	Phagosome	5.23009e-16	15.2815	137	556	19	13.8686	61498	ENSG00000144566,ENSG00000204267,ENSG00000204525,ENSG00000206503,ENSG00000169896,ENSG00000125730,ENSG00000186431,ENSG00000136238,ENSG00000163131,ENSG00000108774,ENSG00000100365,ENSG00000173391,ENSG00000168394,ENSG00000075624,ENSG00000234745,ENSG00000111540,ENSG00000131100,ENSG00000033627,ENSG00000204592
KEGG:05211	Renal cell carcinoma	3.21375e-08	7.49299	65	556	9	13.8462	61498	ENSG00000177885,ENSG00000180370,ENSG00000005339,ENSG00000171608,ENSG00000136238,ENSG00000127314,ENSG00000068323,ENSG00000116473,ENSG00000100644
KEGG:04670	Leukocyte transendothelial migration	8.0203e-13	12.0958	110	556	15	13.6364	61498	ENSG00000147065,ENSG00000169896,ENSG00000171608,ENSG00000125753,ENSG00000136238,ENSG00000114353,ENSG00000127314,ENSG00000090339,ENSG00000100365,ENSG00000116473,ENSG00000128340,ENSG00000075624,ENSG00000266094,ENSG00000067560,ENSG00000158769
KEGG:05170	Human immunodeficiency virus 1 infection	9.15186e-23	22.0385	207	556	28	13.5266	61498	ENSG00000055208,ENSG00000166710,ENSG00000204267,ENSG00000204525,ENSG00000206503,ENSG00000028137,ENSG00000180370,ENSG00000171608,ENSG00000104365,ENSG00000109320,ENSG00000136238,ENSG00000114353,ENSG00000182541,ENSG00000172936,ENSG00000171552,ENSG00000067182,ENSG00000078369,ENSG00000100906,ENSG00000034152,ENSG00000015475,ENSG00000128340,ENSG00000168394,ENSG00000231925,ENSG00000173039,ENSG00000234745…
KEGG:05163	Human cytomegalovirus infection	1.73945e-23	22.7596	215	556	29	13.4884	61498	ENSG00000177885,ENSG00000166710,ENSG00000135679,ENSG00000204267,ENSG00000110324,ENSG00000204525,ENSG00000180871,ENSG00000206503,ENSG00000168610,ENSG00000171608,ENSG00000104365,ENSG00000109320,ENSG00000136238,ENSG00000114353,ENSG00000067182,ENSG00000078369,ENSG00000100906,ENSG00000015475,ENSG00000128340,ENSG00000168394,ENSG00000231925,ENSG00000173039,ENSG00000234745,ENSG00000112242,ENSG00000275302…
KEGG:05417	Lipid and atherosclerosis	1.05084e-22	21.9785	209	556	28	13.3971	61498	ENSG00000112096,ENSG00000055208,ENSG00000168610,ENSG00000254087,ENSG00000171608,ENSG00000104365,ENSG00000109320,ENSG00000136238,ENSG00000172936,ENSG00000127314,ENSG00000090339,ENSG00000171552,ENSG00000100365,ENSG00000067182,ENSG00000173391,ENSG00000100906,ENSG00000034152,ENSG00000015475,ENSG00000116473,ENSG00000120889,ENSG00000173039,ENSG00000100219,ENSG00000028277,ENSG00000127666,ENSG00000067560…
KEGG:05162	Measles	5.51723e-15	14.2583	135	556	18	13.3333	61498	ENSG00000055208,ENSG00000160710,ENSG00000147168,ENSG00000147065,ENSG00000168610,ENSG00000171608,ENSG00000115415,ENSG00000104365,ENSG00000109320,ENSG00000172936,ENSG00000171552,ENSG00000118971,ENSG00000126561,ENSG00000118503,ENSG00000100906,ENSG00000015475,ENSG00000173039,ENSG00000104825
KEGG:05152	Tuberculosis	1.12974e-18	17.947	173	556	23	13.2948	61498	ENSG00000144566,ENSG00000110324,ENSG00000169896,ENSG00000027697,ENSG00000125730,ENSG00000005339,ENSG00000115415,ENSG00000019582,ENSG00000109320,ENSG00000163131,ENSG00000172936,ENSG00000108774,ENSG00000067182,ENSG00000134070,ENSG00000015475,ENSG00000159128,ENSG00000111424,ENSG00000173039,ENSG00000111540,ENSG00000033627,ENSG00000143390,ENSG00000067560,ENSG00000160014
KEGG:05321	Inflammatory bowel disease	2.72693e-07	6.56433	61	556	8	13.1148	61498	ENSG00000147168,ENSG00000166949,ENSG00000168610,ENSG00000027697,ENSG00000115415,ENSG00000109320,ENSG00000159128,ENSG00000173039
KEGG:04520	Adherens junction	5.28142e-08	7.27725	69	556	9	13.0435	61498	ENSG00000166949,ENSG00000015285,ENSG00000196396,ENSG00000005339,ENSG00000136238,ENSG00000128340,ENSG00000075624,ENSG00000148737,ENSG00000067560
KEGG:04620	Toll-like receptor signaling pathway	4.94252e-11	10.3061	100	556	13	13	61498	ENSG00000055208,ENSG00000101916,ENSG00000171608,ENSG00000115415,ENSG00000104365,ENSG00000109320,ENSG00000136238,ENSG00000172936,ENSG00000100906,ENSG00000034152,ENSG00000173039,ENSG00000275302,ENSG00000127666
KEGG:05164	Influenza A	6.39821e-17	16.1939	163	556	21	12.8834	61498	ENSG00000184557,ENSG00000160710,ENSG00000027697,ENSG00000005339,ENSG00000171608,ENSG00000115415,ENSG00000104365,ENSG00000109320,ENSG00000172936,ENSG00000090339,ENSG00000067182,ENSG00000100836,ENSG00000100906,ENSG00000015475,ENSG00000159128,ENSG00000120889,ENSG00000173039,ENSG00000075624,ENSG00000127666,ENSG00000108691,ENSG00000104825
KEGG:04216	Ferroptosis	6.60141e-05	4.18036	39	556	5	12.8205	61498	ENSG00000197548,ENSG00000068366,ENSG00000110911,ENSG00000169564,ENSG00000266412
KEGG:04658	Th1 and Th2 cell differentiation	1.943e-09	8.71153	86	556	11	12.7907	61498	ENSG00000147168,ENSG00000027697,ENSG00000115415,ENSG00000104365,ENSG00000109320,ENSG00000126561,ENSG00000100906,ENSG00000184384,ENSG00000159128,ENSG00000173039,ENSG00000104825
KEGG:04625	C-type lectin receptor signaling pathway	6.25926e-11	10.2035	102	556	13	12.7451	61498	ENSG00000135679,ENSG00000171608,ENSG00000115415,ENSG00000104365,ENSG00000109320,ENSG00000069399,ENSG00000162889,ENSG00000100906,ENSG00000125347,ENSG00000173039,ENSG00000077150,ENSG00000067560,ENSG00000160014
KEGG:04659	Th17 cell differentiation	7.88556e-11	10.1032	104	556	13	12.5	61498	ENSG00000147168,ENSG00000166949,ENSG00000168610,ENSG00000027697,ENSG00000115415,ENSG00000104365,ENSG00000109320,ENSG00000126561,ENSG00000100906,ENSG00000159128,ENSG00000100644,ENSG00000173039,ENSG00000104825
KEGG:05100	Bacterial invasion of epithelial cells	7.32514e-08	7.13518	72	556	9	12.5	61498	ENSG00000177105,ENSG00000115091,ENSG00000162704,ENSG00000171608,ENSG00000136238,ENSG00000166333,ENSG00000075624,ENSG00000160691,ENSG00000067560
KEGG:04215	Apoptosis - multiple species	0.000448277	3.34845	32	556	4	12.5	61498	ENSG00000171552,ENSG00000115317,ENSG00000067182,ENSG00000015475
KEGG:05203	Viral carcinogenesis	1.12974e-18	17.947	194	556	24	12.3711	61498	ENSG00000177885,ENSG00000135679,ENSG00000204525,ENSG00000206503,ENSG00000168610,ENSG00000254087,ENSG00000125730,ENSG00000005339,ENSG00000171608,ENSG00000109320,ENSG00000136238,ENSG00000118971,ENSG00000162889,ENSG00000126561,ENSG00000100906,ENSG00000148180,ENSG00000173039,ENSG00000234745,ENSG00000215301,ENSG00000077150,ENSG00000204592,ENSG00000067560,ENSG00000162924,ENSG00000112658
KEGG:04650	Natural killer cell mediated cytotoxicity	2.52262e-11	10.5981	117	556	14	11.9658	61498	ENSG00000177885,ENSG00000204525,ENSG00000206503,ENSG00000027697,ENSG00000171608,ENSG00000136238,ENSG00000090339,ENSG00000015475,ENSG00000128340,ENSG00000159128,ENSG00000120889,ENSG00000234745,ENSG00000160691,ENSG00000204592
KEGG:05330	Allograft rejection	0.000560651	3.25131	34	556	4	11.7647	61498	ENSG00000204525,ENSG00000206503,ENSG00000234745,ENSG00000204592
KEGG:04623	Cytosolic DNA-sensing pathway	3.38544e-06	5.47039	60	556	7	11.6667	61498	ENSG00000160710,ENSG00000104365,ENSG00000109320,ENSG00000100906,ENSG00000173039,ENSG00000275302,ENSG00000104825
KEGG:04210	Apoptosis	7.72913e-12	11.1119	130	556	15	11.5385	61498	ENSG00000171608,ENSG00000104365,ENSG00000109320,ENSG00000163131,ENSG00000171552,ENSG00000115317,ENSG00000067182,ENSG00000100906,ENSG00000015475,ENSG00000143384,ENSG00000120889,ENSG00000173039,ENSG00000075624,ENSG00000003402,ENSG00000100368
KEGG:05166	Human T-cell leukemia virus 1 infection	6.11031e-18	17.2139	211	556	24	11.3744	61498	ENSG00000166710,ENSG00000204525,ENSG00000147168,ENSG00000166949,ENSG00000206503,ENSG00000128016,ENSG00000005339,ENSG00000171608,ENSG00000104365,ENSG00000109320,ENSG00000090339,ENSG00000171552,ENSG00000118971,ENSG00000126561,ENSG00000067182,ENSG00000100906,ENSG00000173039,ENSG00000234745,ENSG00000112242,ENSG00000137076,ENSG00000077150,ENSG00000204592,ENSG00000160741,ENSG00000112658
KEGG:04630	JAK-STAT signaling pathway	8.08731e-14	13.0922	159	556	18	11.3208	61498	ENSG00000177885,ENSG00000184557,ENSG00000110324,ENSG00000147168,ENSG00000168610,ENSG00000027697,ENSG00000119535,ENSG00000005339,ENSG00000171608,ENSG00000115415,ENSG00000108342,ENSG00000171552,ENSG00000118971,ENSG00000114737,ENSG00000126561,ENSG00000159128,ENSG00000143384,ENSG00000100368
KEGG:05161	Hepatitis B	8.08731e-14	13.0922	159	556	18	11.3208	61498	ENSG00000177885,ENSG00000055208,ENSG00000166949,ENSG00000168610,ENSG00000005339,ENSG00000171608,ENSG00000115415,ENSG00000104365,ENSG00000109320,ENSG00000172936,ENSG00000126561,ENSG00000100906,ENSG00000034152,ENSG00000015475,ENSG00000173039,ENSG00000215301,ENSG00000112242,ENSG00000127666
KEGG:05223	Non-small cell lung cancer	8.40224e-07	6.0756	71	556	8	11.2676	61498	ENSG00000177885,ENSG00000168610,ENSG00000171608,ENSG00000101109,ENSG00000126561,ENSG00000143924,ENSG00000112242,ENSG00000266094
KEGG:04933	AGE-RAGE signaling pathway in diabetic complications	8.5569e-09	8.06768	99	556	11	11.1111	61498	ENSG00000166949,ENSG00000168610,ENSG00000171608,ENSG00000115415,ENSG00000109320,ENSG00000136238,ENSG00000090339,ENSG00000106366,ENSG00000126561,ENSG00000173039,ENSG00000108691
KEGG:04115	p53 signaling pathway	9.27613e-07	6.03263	72	556	8	11.1111	61498	ENSG00000085117,ENSG00000135679,ENSG00000171552,ENSG00000106366,ENSG00000118971,ENSG00000015475,ENSG00000120889,ENSG00000130766
KEGG:04664	Fc epsilon RI signaling pathway	5.2261e-06	5.28182	64	556	7	10.9375	61498	ENSG00000177885,ENSG00000254087,ENSG00000171608,ENSG00000136238,ENSG00000033327,ENSG00000034152,ENSG00000128340
KEGG:05210	Colorectal cancer	2.33782e-07	6.63119	83	556	9	10.8434	61498	ENSG00000177885,ENSG00000166949,ENSG00000171608,ENSG00000136238,ENSG00000160271,ENSG00000144118,ENSG00000128340,ENSG00000148737,ENSG00000067560
KEGG:05332	Graft-versus-host disease	0.000769008	3.11407	37	556	4	10.8108	61498	ENSG00000204525,ENSG00000206503,ENSG00000234745,ENSG00000204592
KEGG:05215	Prostate cancer	5.46169e-08	7.26267	93	556	10	10.7527	61498	ENSG00000177885,ENSG00000135679,ENSG00000005339,ENSG00000171608,ENSG00000104365,ENSG00000109320,ENSG00000100906,ENSG00000173039,ENSG00000148737,ENSG00000112242
KEGG:04931	Insulin resistance	1.26841e-08	7.89674	103	556	11	10.6796	61498	ENSG00000184557,ENSG00000168610,ENSG00000196396,ENSG00000171608,ENSG00000104365,ENSG00000109320,ENSG00000067182,ENSG00000100906,ENSG00000173039,ENSG00000117676,ENSG00000160741
KEGG:04014	Ras signaling pathway	2.40378e-17	16.6191	225	556	24	10.6667	61498	ENSG00000177885,ENSG00000144566,ENSG00000180370,ENSG00000171608,ENSG00000104365,ENSG00000109320,ENSG00000136238,ENSG00000160271,ENSG00000033327,ENSG00000127314,ENSG00000171552,ENSG00000101109,ENSG00000108774,ENSG00000144118,ENSG00000078369,ENSG00000116473,ENSG00000128340,ENSG00000173039,ENSG00000160691,ENSG00000111540,ENSG00000266094,ENSG00000067560,ENSG00000160014,ENSG00000162924
KEGG:04218	Cellular senescence	6.05919e-12	11.2176	152	556	16	10.5263	61498	ENSG00000135679,ENSG00000204525,ENSG00000166949,ENSG00000206503,ENSG00000171608,ENSG00000109320,ENSG00000106366,ENSG00000118971,ENSG00000162889,ENSG00000034152,ENSG00000173039,ENSG00000234745,ENSG00000112242,ENSG00000266094,ENSG00000204592,ENSG00000160014
KEGG:05418	Fluid shear stress and atherosclerosis	1.4667e-10	9.83366	134	556	14	10.4478	61498	ENSG00000171608,ENSG00000104365,ENSG00000109320,ENSG00000136238,ENSG00000133433,ENSG00000090339,ENSG00000067182,ENSG00000128340,ENSG00000173039,ENSG00000075624,ENSG00000116584,ENSG00000067560,ENSG00000108691,ENSG00000160014
KEGG:01523	Antifolate resistance	0.00436857	2.35966	29	556	3	10.3448	61498	ENSG00000104365,ENSG00000109320,ENSG00000173039
KEGG:04622	RIG-I-like receptor signaling pathway	7.60428e-06	5.11894	68	556	7	10.2941	61498	ENSG00000104365,ENSG00000109320,ENSG00000100906,ENSG00000173039,ENSG00000068308,ENSG00000215301,ENSG00000104825
KEGG:03050	Proteasome	0.000932395	3.0304	39	556	4	10.2564	61498	ENSG00000204264,ENSG00000100911,ENSG00000092010,ENSG00000240065
KEGG:04144	Endocytosis	7.13814e-17	16.1464	237	556	24	10.1266	61498	ENSG00000144566,ENSG00000135679,ENSG00000004059,ENSG00000204525,ENSG00000147168,ENSG00000115091,ENSG00000166949,ENSG00000180871,ENSG00000162704,ENSG00000206503,ENSG00000137486,ENSG00000111737,ENSG00000100055,ENSG00000090487,ENSG00000108774,ENSG00000139436,ENSG00000151502,ENSG00000110047,ENSG00000234745,ENSG00000111540,ENSG00000077549,ENSG00000204592,ENSG00000067560,ENSG00000134287
KEGG:05131	Shigellosis	8.19664e-17	16.0864	239	556	24	10.0418	61498	ENSG00000055208,ENSG00000135679,ENSG00000115091,ENSG00000162704,ENSG00000125730,ENSG00000171608,ENSG00000100055,ENSG00000104365,ENSG00000109320,ENSG00000136238,ENSG00000172936,ENSG00000171552,ENSG00000108518,ENSG00000105723,ENSG00000026508,ENSG00000067182,ENSG00000100906,ENSG00000166333,ENSG00000173039,ENSG00000075624,ENSG00000137076,ENSG00000116584,ENSG00000067560,ENSG00000104825
KEGG:05222	Small cell lung cancer	4.58217e-07	6.33893	90	556	9	10	61498	ENSG00000125952,ENSG00000076604,ENSG00000171608,ENSG00000104365,ENSG00000109320,ENSG00000171552,ENSG00000100906,ENSG00000173039,ENSG00000112242
KEGG:04940	Type I diabetes mellitus	0.00100929	2.99599	40	556	4	10	61498	ENSG00000204525,ENSG00000206503,ENSG00000234745,ENSG00000204592
KEGG:00770	Pantothenate and CoA biosynthesis	0.0229791	1.63867	20	556	2	10	61498	ENSG00000138621,ENSG00000112303
KEGG:04657	IL-17 signaling pathway	4.92878e-07	6.30726	91	556	9	9.89011	61498	ENSG00000055208,ENSG00000076604,ENSG00000104365,ENSG00000109320,ENSG00000108342,ENSG00000118503,ENSG00000100906,ENSG00000173039,ENSG00000108691
KEGG:05214	Glioma	9.90769e-06	5.00403	71	556	7	9.85915	61498	ENSG00000177885,ENSG00000135679,ENSG00000171608,ENSG00000008118,ENSG00000112242,ENSG00000160691,ENSG00000160014
KEGG:05130	Pathogenic Escherichia coli infection	8.7115e-13	12.0599	183	556	18	9.83607	61498	ENSG00000055208,ENSG00000115091,ENSG00000162704,ENSG00000180370,ENSG00000100055,ENSG00000104365,ENSG00000109320,ENSG00000136238,ENSG00000172936,ENSG00000067182,ENSG00000100906,ENSG00000120889,ENSG00000173039,ENSG00000075624,ENSG00000100345,ENSG00000116584,ENSG00000067560,ENSG00000104825
KEGG:04660	T cell receptor signaling pathway	1.23477e-07	6.90841	102	556	10	9.80392	61498	ENSG00000177885,ENSG00000180370,ENSG00000171608,ENSG00000081237,ENSG00000104365,ENSG00000109320,ENSG00000100906,ENSG00000173039,ENSG00000067560,ENSG00000104825
KEGG:05132	Salmonella infection	7.08671e-16	15.1496	236	556	23	9.74576	61498	ENSG00000055208,ENSG00000144566,ENSG00000177105,ENSG00000115091,ENSG00000162704,ENSG00000171608,ENSG00000100055,ENSG00000081237,ENSG00000104365,ENSG00000109320,ENSG00000136238,ENSG00000172936,ENSG00000108774,ENSG00000108518,ENSG00000067182,ENSG00000100906,ENSG00000034152,ENSG00000120889,ENSG00000173039,ENSG00000075624,ENSG00000148737,ENSG00000111540,ENSG00000067560
KEGG:04935	Growth hormone synthesis, secretion and action	3.20218e-08	7.49455	113	556	11	9.73451	61498	ENSG00000177885,ENSG00000184557,ENSG00000168610,ENSG00000005339,ENSG00000171608,ENSG00000115415,ENSG00000114353,ENSG00000126561,ENSG00000034152,ENSG00000160691,ENSG00000171223
KEGG:04621	NOD-like receptor signaling pathway	4.55852e-12	11.3412	175	556	17	9.71429	61498	ENSG00000055208,ENSG00000265972,ENSG00000115415,ENSG00000104365,ENSG00000109320,ENSG00000170296,ENSG00000172936,ENSG00000171552,ENSG00000103313,ENSG00000118503,ENSG00000100906,ENSG00000173039,ENSG00000105835,ENSG00000127666,ENSG00000067560,ENSG00000108691,ENSG00000104825
KEGG:04061	Viral protein interaction with cytokine and cytokine receptor	5.75409e-07	6.24002	93	556	9	9.67742	61498	ENSG00000172724,ENSG00000110324,ENSG00000147168,ENSG00000180871,ENSG00000028137,ENSG00000067182,ENSG00000120889,ENSG00000275302,ENSG00000108691
KEGG:04130	SNARE interactions in vesicular transport	0.00523	2.2815	31	556	3	9.67742	61498	ENSG00000135823,ENSG00000177951,ENSG00000135604
KEGG:04071	Sphingolipid signaling pathway	3.4121e-08	7.46698	114	556	11	9.64912	61498	ENSG00000171608,ENSG00000109320,ENSG00000136238,ENSG00000114353,ENSG00000033327,ENSG00000067182,ENSG00000015475,ENSG00000128340,ENSG00000163082,ENSG00000173039,ENSG00000067560
KEGG:04530	Tight junction	1.28176e-10	9.89219	159	556	15	9.43396	61498	ENSG00000115091,ENSG00000147065,ENSG00000162704,ENSG00000015285,ENSG00000125753,ENSG00000136238,ENSG00000137221,ENSG00000116473,ENSG00000075624,ENSG00000109756,ENSG00000123728,ENSG00000100345,ENSG00000116584,ENSG00000067560,ENSG00000158769
KEGG:04068	FoxO signaling pathway	1.11263e-08	7.95365	128	556	12	9.375	61498	ENSG00000112096,ENSG00000177885,ENSG00000135679,ENSG00000166949,ENSG00000168610,ENSG00000005339,ENSG00000171608,ENSG00000104365,ENSG00000170296,ENSG00000101109,ENSG00000118971,ENSG00000113916
KEGG:05160	Hepatitis C	7.31495e-10	9.13579	152	556	14	9.21053	61498	ENSG00000177885,ENSG00000184557,ENSG00000168610,ENSG00000171608,ENSG00000115415,ENSG00000104365,ENSG00000109320,ENSG00000067182,ENSG00000100906,ENSG00000015475,ENSG00000173039,ENSG00000112242,ENSG00000003402,ENSG00000127666
KEGG:04611	Platelet activation	5.53647e-08	7.25677	120	556	11	9.16667	61498	ENSG00000254087,ENSG00000171608,ENSG00000125753,ENSG00000114353,ENSG00000127314,ENSG00000116473,ENSG00000276045,ENSG00000075624,ENSG00000137076,ENSG00000141506,ENSG00000067560
KEGG:04015	Rap1 signaling pathway	4.55852e-12	11.3412	203	556	18	8.867	61498	ENSG00000169896,ENSG00000171608,ENSG00000125753,ENSG00000136238,ENSG00000114353,ENSG00000160271,ENSG00000127314,ENSG00000108518,ENSG00000144118,ENSG00000034152,ENSG00000116473,ENSG00000128340,ENSG00000075624,ENSG00000137076,ENSG00000266094,ENSG00000109756,ENSG00000067560,ENSG00000160014
KEGG:04370	VEGF signaling pathway	0.000391993	3.40672	57	556	5	8.77193	61498	ENSG00000114738,ENSG00000171608,ENSG00000136238,ENSG00000162889,ENSG00000128340
KEGG:04137	Mitophagy - animal	0.000105422	3.97707	70	556	6	8.57143	61498	ENSG00000170296,ENSG00000171552,ENSG00000068323,ENSG00000100644,ENSG00000173039,ENSG00000188554
KEGG:04936	Alcoholic liver disease	3.15282e-08	7.5013	141	556	12	8.51064	61498	ENSG00000055208,ENSG00000125730,ENSG00000104365,ENSG00000109320,ENSG00000172936,ENSG00000067182,ENSG00000100906,ENSG00000034152,ENSG00000173039,ENSG00000148737,ENSG00000110931,ENSG00000127666
KEGG:04910	Insulin signaling pathway	1.26146e-07	6.89913	131	556	11	8.39695	61498	ENSG00000177885,ENSG00000184557,ENSG00000132589,ENSG00000196396,ENSG00000171608,ENSG00000165458,ENSG00000104365,ENSG00000125733,ENSG00000160691,ENSG00000108946,ENSG00000160014
KEGG:04066	HIF-1 signaling pathway	1.92599e-06	5.71535	108	556	9	8.33333	61498	ENSG00000168610,ENSG00000027697,ENSG00000005339,ENSG00000171608,ENSG00000109320,ENSG00000106366,ENSG00000159128,ENSG00000100644,ENSG00000173039
KEGG:05146	Amoebiasis	7.97926e-06	5.09804	97	556	8	8.24742	61498	ENSG00000144566,ENSG00000169896,ENSG00000170542,ENSG00000171608,ENSG00000109320,ENSG00000108774,ENSG00000173039,ENSG00000111540
KEGG:05144	Malaria	0.00208883	2.6801	49	556	4	8.16327	61498	ENSG00000108342,ENSG00000172936,ENSG00000090339,ENSG00000108691
KEGG:05320	Autoimmune thyroid disease	0.00208883	2.6801	49	556	4	8.16327	61498	ENSG00000204525,ENSG00000206503,ENSG00000234745,ENSG00000204592
KEGG:05200	Pathways in cancer	5.00647e-25	24.3005	517	556	42	8.12379	61498	ENSG00000125952,ENSG00000177885,ENSG00000135679,ENSG00000147168,ENSG00000166949,ENSG00000168610,ENSG00000076604,ENSG00000027697,ENSG00000119535,ENSG00000005339,ENSG00000171608,ENSG00000115415,ENSG00000104365,ENSG00000109320,ENSG00000136238,ENSG00000114353,ENSG00000181274,ENSG00000160271,ENSG00000133433,ENSG00000171552,ENSG00000101109,ENSG00000118971,ENSG00000126561,ENSG00000144118,ENSG00000112033…
KEGG:04010	MAPK signaling pathway	3.26435e-14	13.4862	286	556	23	8.04196	61498	ENSG00000125952,ENSG00000177885,ENSG00000055208,ENSG00000114738,ENSG00000137486,ENSG00000180370,ENSG00000104365,ENSG00000109320,ENSG00000136238,ENSG00000172936,ENSG00000127314,ENSG00000101109,ENSG00000162889,ENSG00000067182,ENSG00000034152,ENSG00000116473,ENSG00000128340,ENSG00000173039,ENSG00000077150,ENSG00000109756,ENSG00000117676,ENSG00000173327,ENSG00000112658
KEGG:04310	Wnt signaling pathway	1.5574e-08	7.8076	162	556	13	8.02469	61498	ENSG00000166949,ENSG00000005339,ENSG00000136238,ENSG00000181274,ENSG00000118971,ENSG00000112033,ENSG00000140332,ENSG00000128340,ENSG00000155760,ENSG00000148737,ENSG00000080815,ENSG00000278224,ENSG00000067560
KEGG:04932	Non-alcoholic fatty liver disease	2.72693e-07	6.56433	142	556	11	7.74648	61498	ENSG00000184557,ENSG00000171608,ENSG00000104365,ENSG00000109320,ENSG00000136238,ENSG00000105723,ENSG00000067182,ENSG00000015475,ENSG00000173039,ENSG00000100219,ENSG00000173327
KEGG:05171	Coronavirus disease - COVID-19	5.20052e-10	9.28395	207	556	16	7.72947	61498	ENSG00000055208,ENSG00000160710,ENSG00000101916,ENSG00000168610,ENSG00000125730,ENSG00000171608,ENSG00000115415,ENSG00000104365,ENSG00000109320,ENSG00000108342,ENSG00000172936,ENSG00000067182,ENSG00000100906,ENSG00000173039,ENSG00000108691,ENSG00000104825
KEGG:04720	Long-term potentiation	0.000705283	3.15164	65	556	5	7.69231	61498	ENSG00000005339,ENSG00000127314,ENSG00000116473,ENSG00000117676,ENSG00000160014
KEGG:04966	Collecting duct acid secretion	0.0368423	1.43365	26	556	2	7.69231	61498	ENSG00000131100,ENSG00000033627
KEGG:04744	Phototransduction	0.0368423	1.43365	26	556	2	7.69231	61498	ENSG00000078369,ENSG00000160014
KEGG:05231	Choline metabolism in cancer	6.2049e-05	4.20727	94	556	7	7.44681	61498	ENSG00000177885,ENSG00000015285,ENSG00000171608,ENSG00000136238,ENSG00000160271,ENSG00000128340,ENSG00000100644
KEGG:05225	Hepatocellular carcinoma	1.24867e-07	6.90355	162	556	12	7.40741	61498	ENSG00000177885,ENSG00000166949,ENSG00000171608,ENSG00000181274,ENSG00000133433,ENSG00000171552,ENSG00000155760,ENSG00000075624,ENSG00000148737,ENSG00000112242,ENSG00000160691,ENSG00000108604
KEGG:04392	Hippo signaling pathway - multiple species	0.0391055	1.40776	27	556	2	7.40741	61498	ENSG00000107551,ENSG00000101265
KEGG:04926	Relaxin signaling pathway	5.46728e-06	5.26223	123	556	9	7.31707	61498	ENSG00000177885,ENSG00000137486,ENSG00000171608,ENSG00000109320,ENSG00000114353,ENSG00000078369,ENSG00000100906,ENSG00000173039,ENSG00000160691
KEGG:04510	Focal adhesion	1.3801e-08	7.86009	192	556	14	7.29167	61498	ENSG00000177885,ENSG00000180370,ENSG00000171608,ENSG00000125753,ENSG00000136238,ENSG00000127314,ENSG00000118971,ENSG00000116473,ENSG00000128340,ENSG00000166333,ENSG00000075624,ENSG00000137076,ENSG00000160691,ENSG00000067560
KEGG:04150	mTOR signaling pathway	4.92878e-07	6.30726	151	556	11	7.28477	61498	ENSG00000177885,ENSG00000171608,ENSG00000104365,ENSG00000135362,ENSG00000135932,ENSG00000067182,ENSG00000155760,ENSG00000130766,ENSG00000131100,ENSG00000117676,ENSG00000067560
KEGG:04330	Notch signaling pathway	0.0031193	2.50594	55	556	4	7.27273	61498	ENSG00000005339,ENSG00000140332,ENSG00000184384,ENSG00000080815
KEGG:04810	Regulation of actin cytoskeleton	4.40518e-09	8.35604	207	556	15	7.24638	61498	ENSG00000115091,ENSG00000147065,ENSG00000162704,ENSG00000169896,ENSG00000180370,ENSG00000171608,ENSG00000136238,ENSG00000182541,ENSG00000108518,ENSG00000128340,ENSG00000148180,ENSG00000075624,ENSG00000172757,ENSG00000100345,ENSG00000067560
KEGG:04217	Necroptosis	5.21052e-07	6.28312	152	556	11	7.23684	61498	ENSG00000168610,ENSG00000027697,ENSG00000115415,ENSG00000126561,ENSG00000067182,ENSG00000118503,ENSG00000015475,ENSG00000159128,ENSG00000120889,ENSG00000003402,ENSG00000127666
KEGG:04072	Phospholipase D signaling pathway	1.85456e-06	5.73176	139	556	10	7.19424	61498	ENSG00000177885,ENSG00000180871,ENSG00000171608,ENSG00000100055,ENSG00000160271,ENSG00000033327,ENSG00000144118,ENSG00000160691,ENSG00000141506,ENSG00000067560
KEGG:04142	Lysosome	6.61469e-06	5.17949	126	556	9	7.14286	61498	ENSG00000166340,ENSG00000135677,ENSG00000163131,ENSG00000110911,ENSG00000104093,ENSG00000033627,ENSG00000189067,ENSG00000103066,ENSG00000162511
KEGG:01524	Platinum drug resistance	0.000964791	3.01557	70	556	5	7.14286	61498	ENSG00000135679,ENSG00000171608,ENSG00000133433,ENSG00000171552,ENSG00000015475
KEGG:04962	Vasopressin-regulated water reabsorption	0.0113979	1.94318	42	556	3	7.14286	61498	ENSG00000144566,ENSG00000108774,ENSG00000111540
KEGG:04613	Neutrophil extracellular trap formation	6.34145e-08	7.19781	184	556	13	7.06522	61498	ENSG00000101916,ENSG00000169896,ENSG00000125730,ENSG00000197548,ENSG00000171608,ENSG00000109320,ENSG00000136238,ENSG00000100365,ENSG00000103569,ENSG00000128340,ENSG00000173039,ENSG00000075624,ENSG00000129450
KEGG:05213	Endometrial cancer	0.0035117	2.45448	57	556	4	7.01754	61498	ENSG00000177885,ENSG00000171608,ENSG00000166333,ENSG00000148737
KEGG:05165	Human papillomavirus infection	1.76187e-12	11.754	315	556	22	6.98413	61498	ENSG00000177885,ENSG00000135679,ENSG00000204525,ENSG00000206503,ENSG00000005339,ENSG00000171608,ENSG00000115415,ENSG00000104365,ENSG00000109320,ENSG00000118971,ENSG00000067182,ENSG00000125347,ENSG00000184384,ENSG00000155760,ENSG00000173039,ENSG00000234745,ENSG00000148737,ENSG00000080815,ENSG00000131100,ENSG00000033627,ENSG00000127666,ENSG00000204592
KEGG:04211	Longevity regulating pathway	0.00031781	3.49783	86	556	6	6.97674	61498	ENSG00000112096,ENSG00000171608,ENSG00000109320,ENSG00000173039,ENSG00000110931,ENSG00000130766
KEGG:04024	cAMP signaling pathway	3.97608e-08	7.40055	210	556	14	6.66667	61498	ENSG00000005339,ENSG00000171608,ENSG00000109320,ENSG00000136238,ENSG00000114353,ENSG00000127314,ENSG00000100906,ENSG00000116473,ENSG00000128340,ENSG00000276045,ENSG00000173039,ENSG00000126262,ENSG00000067560,ENSG00000160014
KEGG:04140	Autophagy - animal	1.10433e-05	4.9569	135	556	9	6.66667	61498	ENSG00000100330,ENSG00000197548,ENSG00000171608,ENSG00000170296,ENSG00000171552,ENSG00000078804,ENSG00000100644,ENSG00000110931,ENSG00000003402
KEGG:04930	Type II diabetes mellitus	0.0134715	1.87058	45	556	3	6.66667	61498	ENSG00000184557,ENSG00000171608,ENSG00000104365
KEGG:04136	Autophagy - other	0.0462978	1.33444	30	556	2	6.66667	61498	ENSG00000197548,ENSG00000170296
KEGG:01521	EGFR tyrosine kinase inhibitor resistance	0.00137661	2.86119	76	556	5	6.57895	61498	ENSG00000177885,ENSG00000168610,ENSG00000171608,ENSG00000171552,ENSG00000160691
KEGG:04360	Axon guidance	1.85456e-06	5.73176	174	556	11	6.32184	61498	ENSG00000128594,ENSG00000180370,ENSG00000171608,ENSG00000136238,ENSG00000114353,ENSG00000182541,ENSG00000128340,ENSG00000166333,ENSG00000172757,ENSG00000196189,ENSG00000067560
KEGG:04514	Cell adhesion molecules	1.75085e-05	4.75675	143	556	9	6.29371	61498	ENSG00000204525,ENSG00000128594,ENSG00000206503,ENSG00000169896,ENSG00000081237,ENSG00000090339,ENSG00000234745,ENSG00000204592,ENSG00000158769
KEGG:05168	Herpes simplex virus 1 infection	2.27777e-15	14.6425	477	556	30	6.28931	61498	ENSG00000055208,ENSG00000166710,ENSG00000184557,ENSG00000204267,ENSG00000204525,ENSG00000206503,ENSG00000027697,ENSG00000126759,ENSG00000125730,ENSG00000171608,ENSG00000115415,ENSG00000104365,ENSG00000019582,ENSG00000109320,ENSG00000172936,ENSG00000171552,ENSG00000067182,ENSG00000100906,ENSG00000015475,ENSG00000168394,ENSG00000167528,ENSG00000231925,ENSG00000159128,ENSG00000173039,ENSG00000234745…
KEGG:05030	Cocaine addiction	0.0158058	1.80118	48	556	3	6.25	61498	ENSG00000109320,ENSG00000114353,ENSG00000173039
KEGG:05110	Vibrio cholerae infection	0.0158058	1.80118	48	556	3	6.25	61498	ENSG00000075624,ENSG00000131100,ENSG00000033627
KEGG:04012	ErbB signaling pathway	0.00181232	2.74177	81	556	5	6.17284	61498	ENSG00000177885,ENSG00000180370,ENSG00000171608,ENSG00000126561,ENSG00000160691
KEGG:05202	Transcriptional misregulation in cancer	2.82339e-06	5.54923	182	556	11	6.04396	61498	ENSG00000125952,ENSG00000135679,ENSG00000138756,ENSG00000169896,ENSG00000109320,ENSG00000171552,ENSG00000118971,ENSG00000068323,ENSG00000173039,ENSG00000113916,ENSG00000162924
KEGG:05150	Staphylococcus aureus infection	0.00208883	2.6801	84	556	5	5.95238	61498	ENSG00000169896,ENSG00000125730,ENSG00000186431,ENSG00000090339,ENSG00000169403
KEGG:05207	Chemical carcinogenesis - receptor activation	1.16194e-06	5.93482	202	556	12	5.94059	61498	ENSG00000177885,ENSG00000168610,ENSG00000137486,ENSG00000171608,ENSG00000109320,ENSG00000114353,ENSG00000133433,ENSG00000126561,ENSG00000111424,ENSG00000173039,ENSG00000113916,ENSG00000117676
KEGG:04924	Renin secretion	0.006426	2.19206	68	556	4	5.88235	61498	ENSG00000114353,ENSG00000276045,ENSG00000123700,ENSG00000160014
KEGG:05224	Breast cancer	0.000125897	3.89999	143	556	8	5.59441	61498	ENSG00000177885,ENSG00000171608,ENSG00000181274,ENSG00000155760,ENSG00000148737,ENSG00000112242,ENSG00000160691,ENSG00000077150
KEGG:05226	Gastric cancer	0.000125897	3.89999	143	556	8	5.59441	61498	ENSG00000177885,ENSG00000166949,ENSG00000171608,ENSG00000181274,ENSG00000155760,ENSG00000148737,ENSG00000112242,ENSG00000160691
KEGG:01522	Endocrine resistance	0.0028039	2.55224	90	556	5	5.55556	61498	ENSG00000177885,ENSG00000135679,ENSG00000171608,ENSG00000112242,ENSG00000160691
KEGG:03018	RNA degradation	0.00778643	2.10866	72	556	4	5.55556	61498	ENSG00000135473,ENSG00000204351,ENSG00000159388,ENSG00000088038
KEGG:05205	Proteoglycans in cancer	6.69855e-06	5.17402	200	556	11	5.5	61498	ENSG00000177885,ENSG00000135679,ENSG00000147065,ENSG00000168610,ENSG00000171608,ENSG00000136238,ENSG00000026508,ENSG00000155760,ENSG00000100644,ENSG00000075624,ENSG00000067560
KEGG:04640	Hematopoietic cell lineage	0.00292399	2.53402	91	556	5	5.49451	61498	ENSG00000169896,ENSG00000119535,ENSG00000108342,ENSG00000166825,ENSG00000026508
KEGG:04921	Oxytocin signaling pathway	0.000159071	3.79841	148	556	8	5.40541	61498	ENSG00000114353,ENSG00000008118,ENSG00000075624,ENSG00000110931,ENSG00000123700,ENSG00000141506,ENSG00000067560,ENSG00000160014
KEGG:03320	PPAR signaling pathway	0.00847353	2.07194	74	556	4	5.40541	61498	ENSG00000068366,ENSG00000173391,ENSG00000112033,ENSG00000166333
KEGG:04971	Gastric acid secretion	0.00847353	2.07194	74	556	4	5.40541	61498	ENSG00000114353,ENSG00000075624,ENSG00000123700,ENSG00000160014
KEGG:05208	Chemical carcinogenesis - reactive oxygen species	8.65737e-06	5.06261	206	556	11	5.33981	61498	ENSG00000112096,ENSG00000177885,ENSG00000196396,ENSG00000171608,ENSG00000104365,ENSG00000109320,ENSG00000136238,ENSG00000133433,ENSG00000100906,ENSG00000100644,ENSG00000173039
KEGG:04060	Cytokine-cytokine receptor interaction	1.96305e-07	6.70707	281	556	15	5.33808	61498	ENSG00000172724,ENSG00000110324,ENSG00000147168,ENSG00000180871,ENSG00000028137,ENSG00000027697,ENSG00000119535,ENSG00000108342,ENSG00000067182,ENSG00000159128,ENSG00000120889,ENSG00000275302,ENSG00000108691,ENSG00000161921,ENSG00000100368
KEGG:04371	Apelin signaling pathway	0.000555867	3.25503	135	556	7	5.18519	61498	ENSG00000166949,ENSG00000198336,ENSG00000114353,ENSG00000106366,ENSG00000078369,ENSG00000141506,ENSG00000160014
KEGG:04919	Thyroid hormone signaling pathway	0.00157561	2.80255	118	556	6	5.08475	61498	ENSG00000135679,ENSG00000005339,ENSG00000171608,ENSG00000115415,ENSG00000100644,ENSG00000075624
KEGG:04916	Melanogenesis	0.00412166	2.38493	99	556	5	5.05051	61498	ENSG00000005339,ENSG00000114353,ENSG00000155760,ENSG00000148737,ENSG00000160014
KEGG:04151	PI3K-Akt signaling pathway	7.95474e-08	7.09937	342	556	17	4.97076	61498	ENSG00000177885,ENSG00000135679,ENSG00000147168,ENSG00000119535,ENSG00000155629,ENSG00000171608,ENSG00000104365,ENSG00000109320,ENSG00000136238,ENSG00000108342,ENSG00000171552,ENSG00000118971,ENSG00000078369,ENSG00000143384,ENSG00000173039,ENSG00000141506,ENSG00000160741
KEGG:01232	Nucleotide metabolism	0.0119915	1.92113	83	556	4	4.81928	61498	ENSG00000100938,ENSG00000106348,ENSG00000196839,ENSG00000116337
KEGG:04610	Complement and coagulation cascades	0.0119915	1.92113	83	556	4	4.81928	61498	ENSG00000197249,ENSG00000169896,ENSG00000125730,ENSG00000106366
KEGG:04934	Cushing syndrome	0.000932395	3.0304	148	556	7	4.72973	61498	ENSG00000114353,ENSG00000127314,ENSG00000116473,ENSG00000155760,ENSG00000276045,ENSG00000148737,ENSG00000112242
KEGG:05323	Rheumatoid arthritis	0.0134715	1.87058	86	556	4	4.65116	61498	ENSG00000090339,ENSG00000131100,ENSG00000033627,ENSG00000108691
KEGG:04725	Cholinergic synapse	0.00584969	2.23287	108	556	5	4.62963	61498	ENSG00000171608,ENSG00000114353,ENSG00000078369,ENSG00000123700,ENSG00000141506
KEGG:05014	Amyotrophic lateral sclerosis	1.18872e-06	5.92492	327	556	15	4.58716	61498	ENSG00000144566,ENSG00000028137,ENSG00000136238,ENSG00000160803,ENSG00000171552,ENSG00000108518,ENSG00000153201,ENSG00000067182,ENSG00000168488,ENSG00000034152,ENSG00000015475,ENSG00000100219,ENSG00000075624,ENSG00000138279,ENSG00000044574
KEGG:04550	Signaling pathways regulating pluripotency of stem cells	0.00261014	2.58334	131	556	6	4.58015	61498	ENSG00000177885,ENSG00000166949,ENSG00000168610,ENSG00000171608,ENSG00000136603,ENSG00000155760
KEGG:05206	MicroRNAs in cancer	2.82339e-06	5.54923	306	556	14	4.57516	61498	ENSG00000177885,ENSG00000135679,ENSG00000168610,ENSG00000005339,ENSG00000171608,ENSG00000104365,ENSG00000109320,ENSG00000118971,ENSG00000026508,ENSG00000143384,ENSG00000112242,ENSG00000160691,ENSG00000067560,ENSG00000277443
KEGG:04141	Protein processing in endoplasmic reticulum	0.00115525	2.93733	154	556	7	4.54545	61498	ENSG00000135506,ENSG00000136026,ENSG00000160803,ENSG00000071537,ENSG00000100219,ENSG00000044574,ENSG00000148719
KEGG:04070	Phosphatidylinositol signaling system	0.0155836	1.80733	90	556	4	4.44444	61498	ENSG00000100330,ENSG00000171608,ENSG00000165458,ENSG00000160014
KEGG:05218	Melanoma	0.0405241	1.39229	70	556	3	4.28571	61498	ENSG00000135679,ENSG00000171608,ENSG00000112242
KEGG:00562	Inositol phosphate metabolism	0.0416225	1.38067	71	556	3	4.22535	61498	ENSG00000100330,ENSG00000171608,ENSG00000165458
KEGG:04972	Pancreatic secretion	0.0184103	1.73494	95	556	4	4.21053	61498	ENSG00000136238,ENSG00000127314,ENSG00000116473,ENSG00000067560
KEGG:04110	Cell cycle	0.00880141	2.05545	120	556	5	4.16667	61498	ENSG00000135679,ENSG00000166949,ENSG00000005339,ENSG00000118971,ENSG00000112242
KEGG:05022	Pathways of neurodegeneration - multiple diseases	5.22205e-07	6.28216	442	556	18	4.0724	61498	ENSG00000144566,ENSG00000028137,ENSG00000127946,ENSG00000109320,ENSG00000136238,ENSG00000181274,ENSG00000171552,ENSG00000115317,ENSG00000067182,ENSG00000168488,ENSG00000034152,ENSG00000015475,ENSG00000155760,ENSG00000173039,ENSG00000100219,ENSG00000080815,ENSG00000044574,ENSG00000160014
KEGG:04390	Hippo signaling pathway	0.0045735	2.33975	148	556	6	4.05405	61498	ENSG00000166949,ENSG00000106366,ENSG00000118971,ENSG00000155760,ENSG00000075624,ENSG00000148737
KEGG:04915	Estrogen signaling pathway	0.0103083	1.98681	125	556	5	4	61498	ENSG00000177885,ENSG00000171608,ENSG00000114353,ENSG00000160691,ENSG00000160014
KEGG:04728	Dopaminergic synapse	0.0105872	1.97522	126	556	5	3.96825	61498	ENSG00000137486,ENSG00000114353,ENSG00000105723,ENSG00000078369,ENSG00000160014
KEGG:04928	Parathyroid hormone synthesis, secretion and action	0.0229878	1.6385	102	556	4	3.92157	61498	ENSG00000137486,ENSG00000114353,ENSG00000111424,ENSG00000067560
KEGG:04922	Glucagon signaling pathway	0.0243847	1.61288	104	556	4	3.84615	61498	ENSG00000005339,ENSG00000149923,ENSG00000160741,ENSG00000160014
KEGG:05415	Diabetic cardiomyopathy	0.00329832	2.48171	187	556	7	3.74332	61498	ENSG00000166949,ENSG00000171608,ENSG00000109320,ENSG00000136238,ENSG00000100365,ENSG00000128340,ENSG00000173039
KEGG:04022	cGMP-PKG signaling pathway	0.00674647	2.17092	161	556	6	3.72671	61498	ENSG00000125753,ENSG00000114353,ENSG00000141506,ENSG00000067560,ENSG00000160014,ENSG00000112658
KEGG:00000	KEGG root term	2.41681e-93	92.6168	7559	556	267	3.53221	61498	ENSG00000112096,ENSG00000125952,ENSG00000172724,ENSG00000177885,ENSG00000085117,ENSG00000055208,ENSG00000144566,ENSG00000166710,ENSG00000204264,ENSG00000184557,ENSG00000135679,ENSG00000204267,ENSG00000114738,ENSG00000140829,ENSG00000186591,ENSG00000004059,ENSG00000134107,ENSG00000160710,ENSG00000177105,ENSG00000110324,ENSG00000066322,ENSG00000125505,ENSG00000204525,ENSG00000135823,ENSG00000138756…
KEGG:04152	AMPK signaling pathway	0.0328132	1.48395	114	556	4	3.50877	61498	ENSG00000171608,ENSG00000135932,ENSG00000110931,ENSG00000160741
KEGG:05010	Alzheimer disease	0.000252165	3.59832	353	556	12	3.39943	61498	ENSG00000171608,ENSG00000104365,ENSG00000109320,ENSG00000181274,ENSG00000110911,ENSG00000067182,ENSG00000015475,ENSG00000155760,ENSG00000173039,ENSG00000100219,ENSG00000080815,ENSG00000160014
KEGG:05034	Alcoholism	0.0103083	1.98681	177	556	6	3.38983	61498	ENSG00000177885,ENSG00000114353,ENSG00000078369,ENSG00000110931,ENSG00000160691,ENSG00000160014
KEGG:00230	Purine metabolism	0.0380803	1.4193	120	556	4	3.33333	61498	ENSG00000100938,ENSG00000106348,ENSG00000196839,ENSG00000116337
KEGG:03040	Spliceosome	0.0405241	1.39229	123	556	4	3.25203	61498	ENSG00000140829,ENSG00000092199,ENSG00000115524,ENSG00000169564
KEGG:04270	Vascular smooth muscle contraction	0.0432719	1.36379	126	556	4	3.1746	61498	ENSG00000148926,ENSG00000100345,ENSG00000067560,ENSG00000160014
KEGG:05012	Parkinson disease	0.011057	1.95636	238	556	7	2.94118	61498	ENSG00000114353,ENSG00000110911,ENSG00000171552,ENSG00000115317,ENSG00000100219,ENSG00000044574,ENSG00000160014
KEGG:04714	Thermogenesis	0.0195843	1.70809	207	556	6	2.89855	61498	ENSG00000177885,ENSG00000068366,ENSG00000034152,ENSG00000075624,ENSG00000117676,ENSG00000108604
KEGG:01100	Metabolic pathways	0.000193727	3.71281	1457	556	29	1.99039	61498	ENSG00000066322,ENSG00000100938,ENSG00000070614,ENSG00000086062,ENSG00000100330,ENSG00000101365,ENSG00000111817,ENSG00000135677,ENSG00000171608,ENSG00000165458,ENSG00000106348,ENSG00000068366,ENSG00000196839,ENSG00000133433,ENSG00000166825,ENSG00000138621,ENSG00000116337,ENSG00000143811,ENSG00000163082,ENSG00000062282,ENSG00000124357,ENSG00000131100,ENSG00000105835,ENSG00000033627,ENSG00000159322…
