# Supplementary material for: Leishmania infantum infection modulates messenger RNA, microRNA and long non-coding RNA expression in human neutrophils in vitro
Source: PLoS Negl Trop Dis. 2024 Jul 19;18(7):e0012318. doi: 10.1371/journal.pntd.0012318 (PMC11259272; doi:10.1371/journal.pntd.0012318)
Supplement: S6 Table — Pairs of mRNAs/lncRNAs that exhibited a Pearson correlation coefficient of |r|≥0.8 and p-value≤0.05 were evaluated for their binding potential in LncTar (ndG≤-0.10). (XLSX) [file pntd.0012318.s010.xlsx]

## Sheet: Planilha1
lncRNA_ID	lncRNA_name	mRNA_ID	mRNA_name	dG	ndG	Start_Position_Query	End_Position_Query	Start_Position_Target	End_Position_Target
ENSG00000224397	PELATON	ENSG00000051523	CYBA	-35.87	-0.1139	1	339	554	892
ENSG00000224397	PELATON	ENSG00000077150	NFKB2	-54.87	-0.1102	232	733	1	502
ENSG00000224397	PELATON	ENSG00000078804	TP53INP2	-55.25	-0.1137	1	539	369	907
ENSG00000224397	PELATON	ENSG00000085117	CD82	-106.31	-0.1135	2531	3532	1	1002
ENSG00000224397	PELATON	ENSG00000085514	PILRA	-31.32	-0.1103	1	292	259	550
ENSG00000224397	PELATON	ENSG00000086730	LAT2	-36.03	-0.1122	1	339	204	542
ENSG00000224397	PELATON	ENSG00000089351	GRAMD1A	-96.28	-0.1093	1091	2021	1	931
ENSG00000224397	PELATON	ENSG00000092531	SNAP23	-35.87	-0.1139	1	339	555	893
ENSG00000224397	PELATON	ENSG00000100365	NCF4	-27.86	-0.1063	95	379	1	285
ENSG00000224397	PELATON	ENSG00000100368	CSF2RB	-28.38	-0.1063	1	310	256	565
ENSG00000224397	PELATON	ENSG00000100644	HIF1A	-97.39	-0.1024	1	989	85	1073
ENSG00000224397	PELATON	ENSG00000100906	NFKBIA	-25.81	-0.1071	1	312	715	1026
ENSG00000224397	PELATON	ENSG00000101336	HCK	-37.37	-0.1065	38	419	1	382
ENSG00000224397	PELATON	ENSG00000103313	MEFV	-43.52	-0.1119	149	572	1	424
ENSG00000224397	PELATON	ENSG00000107968	MAP3K8	-42.17	-0.1128	894	1298	1	405
ENSG00000224397	PELATON	ENSG00000108518	PFN1	-152.29	-0.1132	2144	3532	1	1389
ENSG00000224397	PELATON	ENSG00000108774	RAB5C	-49.51	-0.1115	2128	2635	1	508
ENSG00000224397	PELATON	ENSG00000108819	PPP1R9B	-56.62	-0.1093	29	567	1	539
ENSG00000224397	PELATON	ENSG00000116679	IVNS1ABP	-24.64	-0.111	415	651	1	237
ENSG00000224397	PELATON	ENSG00000118503	TNFAIP3	-48.88	-0.1053	1	539	235	773
ENSG00000224397	PELATON	ENSG00000121966	CXCR4	-33.38	-0.1077	1	339	230	568
ENSG00000224397	PELATON	ENSG00000123146	ADGRE5	-48.73	-0.1039	42	580	1	539
ENSG00000224397	PELATON	ENSG00000125753	VASP	-40.17	-0.1138	1	358	205	562
ENSG00000224397	PELATON	ENSG00000129450	SIGLEC9	-39.63	-0.1092	1	409	3515	3923
ENSG00000224397	PELATON	ENSG00000130724	CHMP2A	-39.53	-0.1016	37	475	1	439
ENSG00000224397	PELATON	ENSG00000137393	RNF144B	-17.64	-0.1056	1	183	28	210
ENSG00000224397	PELATON	ENSG00000140350	ANP32A	-37.07	-0.1127	181	541	1	361
ENSG00000224397	PELATON	ENSG00000140749	IGSF6	-32.56	-0.1096	1	302	1414	1715
ENSG00000224397	PELATON	ENSG00000141480	ARRB2	-42.94	-0.1133	525	929	1	405
ENSG00000224397	PELATON	ENSG00000142512	SIGLEC10	-33.9	-0.1138	1	325	44	368
ENSG00000224397	PELATON	ENSG00000142634	EFHD2	-36.41	-0.1113	1	341	21	361
ENSG00000224397	PELATON	ENSG00000143321	HDGF	-67.09	-0.106	1	650	289	938
ENSG00000224397	PELATON	ENSG00000144802	NFKBIZ	-38.11	-0.1131	5	392	1	388
ENSG00000224397	PELATON	ENSG00000145901	TNIP1	-24.66	-0.1058	749	1002	1	254
ENSG00000224397	PELATON	ENSG00000146094	DOK3	-47.08	-0.114	1	434	934	1367
ENSG00000224397	PELATON	ENSG00000146112	PPP1R18	-59.04	-0.1108	452	996	1	545
ENSG00000224397	PELATON	ENSG00000146232	NFKBIE	-43.3	-0.1105	1	428	377	804
ENSG00000224397	PELATON	ENSG00000147872	PLIN2	-49.93	-0.1051	1	484	187	670
ENSG00000224397	PELATON	ENSG00000148926	ADM	-73.52	-0.105	1	739	2493	3231
ENSG00000224397	PELATON	ENSG00000150977	RILPL2	-56.98	-0.1047	1	598	262	859
ENSG00000224397	PELATON	ENSG00000155465	SLC7A7	-42.03	-0.1127	299	681	1	383
ENSG00000224397	PELATON	ENSG00000157593	SLC35B2	-53.04	-0.1076	1	549	1120	1668
ENSG00000224397	PELATON	ENSG00000158470	B4GALT5	-29.25	-0.1083	1	319	233	551
ENSG00000224397	PELATON	ENSG00000159128	IFNGR2	-40.41	-0.1089	57	461	1	405
ENSG00000224397	PELATON	ENSG00000159388	BTG2	-38.05	-0.106	1	450	2274	2723
ENSG00000224397	PELATON	ENSG00000161791	FMNL3	-49.18	-0.1071	1	539	79	617
ENSG00000224397	PELATON	ENSG00000161921	CXCL16	-43.26	-0.1124	306	710	1	405
ENSG00000224397	PELATON	ENSG00000162783	IER5	-41.86	-0.111	1	402	1116	1517
ENSG00000224397	PELATON	ENSG00000163874	ZC3H12A	-57.61	-0.1083	1	539	322	860
ENSG00000224397	PELATON	ENSG00000166710	B2M	-35.87	-0.1139	1	339	554	892
ENSG00000224397	PELATON	ENSG00000167173	C15orf39	-35.87	-0.1139	1	339	554	892
ENSG00000224397	PELATON	ENSG00000167642	SPINT2	-35.87	-0.1139	1	339	554	892
ENSG00000224397	PELATON	ENSG00000167996	FTH1	-42.03	-0.1127	263	645	1	383
ENSG00000224397	PELATON	ENSG00000168394	TAP1	-21.58	-0.1107	1	209	29	237
ENSG00000224397	PELATON	ENSG00000169230	PRELID1	-26.39	-0.1109	1	245	41	285
ENSG00000224397	PELATON	ENSG00000169504	CLIC4	-152.29	-0.1132	2161	3532	1	1372
ENSG00000224397	PELATON	ENSG00000169896	ITGAM	-36.85	-0.1127	944	1304	1	361
ENSG00000224397	PELATON	ENSG00000170006	TMEM154	-24.66	-0.1058	577	830	1	254
ENSG00000224397	PELATON	ENSG00000171049	FPR2	-32.29	-0.1113	1	306	1062	1367
ENSG00000224397	PELATON	ENSG00000171051	FPR1	-45.63	-0.1138	1	424	1329	1752
ENSG00000224397	PELATON	ENSG00000183019	MCEMP1	-34.13	-0.1067	1	339	1714	2052
ENSG00000224397	PELATON	ENSG00000183484	GPR132	-41.1	-0.112	275	662	1	388
ENSG00000224397	PELATON	ENSG00000184588	PDE4B	-36.68	-0.1132	1	359	2307	2665
ENSG00000224397	PELATON	ENSG00000184602	SNN	-35.28	-0.1069	1	339	614	952
ENSG00000224397	PELATON	ENSG00000186635	ARAP1	-51.49	-0.11	1	539	654	1192
ENSG00000224397	PELATON	ENSG00000187764	SEMA4D	-42.17	-0.1128	1071	1475	1	405
ENSG00000224397	PELATON	ENSG00000196923	PDLIM7	-33.4	-0.114	1	339	4650	4988
ENSG00000224397	PELATON	ENSG00000197249	SERPINA1	-35.87	-0.1139	1	339	560	898
ENSG00000224397	PELATON	ENSG00000198053	SIRPA	-41.22	-0.1123	1	386	4146	4531
ENSG00000224397	PELATON	ENSG00000198814	GK	-20.54	-0.1122	101	310	1	210
ENSG00000224397	PELATON	ENSG00000204304	PBX2	-23.14	-0.1129	1	215	206	420
ENSG00000224397	PELATON	ENSG00000204525	HLA-C	-47.77	-0.1108	241	679	1	439
ENSG00000224397	PELATON	ENSG00000204642	HLA-F	-44.98	-0.1074	1	438	2348	2785
ENSG00000224397	PELATON	ENSG00000213654	GPSM3	-45.55	-0.1074	1	469	1441	1909
ENSG00000224397	PELATON	ENSG00000231925	TAPBP	-40.78	-0.1139	438	825	1	388
ENSG00000224397	PELATON	ENSG00000235568	NFAM1	-63.89	-0.1137	1	593	418	1010
ENSG00000224397	PELATON	ENSG00000254087	LYN	-37.71	-0.1122	1	339	2720	3058
ENSG00000224397	PELATON	ENSG00000266094	RASSF5	-38.11	-0.1131	107	494	1	388
ENSG00000224397	PELATON	ENSG00000277443	MARCKS	-23.14	-0.1129	1	220	201	420
ENSG00000230438	SERPINB9P1	ENSG00000051523	CYBA	-52.5	-0.3409	1652	1808	1	157
ENSG00000230438	SERPINB9P1	ENSG00000078804	TP53INP2	-166.27	-0.3216	2190	2732	1	543
ENSG00000230438	SERPINB9P1	ENSG00000085117	CD82	-125.02	-0.2712	3063	3532	1	470
ENSG00000230438	SERPINB9P1	ENSG00000085514	PILRA	-33.65	-0.1357	1	280	1258	1537
ENSG00000230438	SERPINB9P1	ENSG00000086300	SNX10	-40.55	-0.1334	1	339	1153	1491
ENSG00000230438	SERPINB9P1	ENSG00000086730	LAT2	-165.05	-0.3977	2198	2635	1	438
ENSG00000230438	SERPINB9P1	ENSG00000090339	ICAM1	-48.07	-0.1268	1	396	5380	5775
ENSG00000230438	SERPINB9P1	ENSG00000092531	SNAP23	-165.05	-0.3977	2200	2636	1	437
ENSG00000230438	SERPINB9P1	ENSG00000102921	N4BP1	-42.68	-0.1293	1	344	108	451
ENSG00000230438	SERPINB9P1	ENSG00000103313	MEFV	-30.55	-0.3637	1	91	183	273
ENSG00000230438	SERPINB9P1	ENSG00000106348	IMPDH1	-83.1	-0.1565	1849	2434	1	586
ENSG00000230438	SERPINB9P1	ENSG00000107968	MAP3K8	-36.14	-0.1314	1	320	69	388
ENSG00000230438	SERPINB9P1	ENSG00000108518	PFN1	-81.62	-0.1649	1809	2374	1	566
ENSG00000230438	SERPINB9P1	ENSG00000108774	RAB5C	-166.27	-0.3216	2190	2732	1	543
ENSG00000230438	SERPINB9P1	ENSG00000108819	PPP1R9B	-36.1	-0.1271	1	339	118	456
ENSG00000230438	SERPINB9P1	ENSG00000125753	VASP	-166.27	-0.3216	2190	2732	1	543
ENSG00000230438	SERPINB9P1	ENSG00000126432	PRDX5	-26.33	-0.1803	1	200	733	932
ENSG00000230438	SERPINB9P1	ENSG00000129450	SIGLEC9	-54.86	-0.152	434	821	1	388
ENSG00000230438	SERPINB9P1	ENSG00000140749	IGSF6	-52.5	-0.3409	1865	2021	1	157
ENSG00000230438	SERPINB9P1	ENSG00000141480	ARRB2	-28.85	-0.1658	1	180	388	567
ENSG00000230438	SERPINB9P1	ENSG00000145901	TNIP1	-41.35	-0.1441	1	300	2483	2782
ENSG00000230438	SERPINB9P1	ENSG00000146094	DOK3	-65.81	-0.1496	1848	2329	1	482
ENSG00000230438	SERPINB9P1	ENSG00000146278	PNRC1	-33.17	-0.1359	1	265	160	424
ENSG00000230438	SERPINB9P1	ENSG00000148926	ADM	-24.77	-0.1905	1	140	1558	1697
ENSG00000230438	SERPINB9P1	ENSG00000158517	NCF1	-165.05	-0.3977	2199	2635	1	437
ENSG00000230438	SERPINB9P1	ENSG00000158869	FCER1G	-114.33	-0.6387	2160	2374	1	215
ENSG00000230438	SERPINB9P1	ENSG00000161921	CXCL16	-166.27	-0.3216	2189	2732	1	544
ENSG00000230438	SERPINB9P1	ENSG00000163131	CTSS	-114.33	-0.6387	2160	2374	1	215
ENSG00000230438	SERPINB9P1	ENSG00000163874	ZC3H12A	-118.23	-0.2971	1589	2021	1	433
ENSG00000230438	SERPINB9P1	ENSG00000167173	C15orf39	-165.05	-0.3977	2200	2636	1	437
ENSG00000230438	SERPINB9P1	ENSG00000167642	SPINT2	-166.27	-0.3216	2190	2732	1	543
ENSG00000230438	SERPINB9P1	ENSG00000167996	FTH1	-165.05	-0.3977	2200	2636	1	437
ENSG00000230438	SERPINB9P1	ENSG00000169230	PRELID1	-33.6	-0.2196	1	175	3464	3638
ENSG00000230438	SERPINB9P1	ENSG00000169504	CLIC4	-157.86	-0.237	1116	1808	1	693
ENSG00000230438	SERPINB9P1	ENSG00000169896	ITGAM	-25.79	-0.1535	1	181	1562	1742
ENSG00000230438	SERPINB9P1	ENSG00000172081	MOB3A	-157.86	-0.237	1115	1808	1	694
ENSG00000230438	SERPINB9P1	ENSG00000173039	RELA	-157.86	-0.237	1328	2021	1	694
ENSG00000230438	SERPINB9P1	ENSG00000184588	PDE4B	-114.33	-0.6387	2159	2374	1	216
ENSG00000230438	SERPINB9P1	ENSG00000184730	APOBR	-50.36	-0.1295	364	795	1	432
ENSG00000230438	SERPINB9P1	ENSG00000186635	ARAP1	-35.3	-0.1284	1	283	282	564
ENSG00000230438	SERPINB9P1	ENSG00000196189	SEMA4A	-70.04	-0.1292	1970	2545	1	576
ENSG00000230438	SERPINB9P1	ENSG00000198604	BAZ1A	-44.59	-0.1351	961	1348	1	388
ENSG00000230438	SERPINB9P1	ENSG00000198814	GK	-51.17	-0.1347	331	739	1	409
ENSG00000230438	SERPINB9P1	ENSG00000204482	LST1	-114.33	-0.6387	2160	2374	1	215
ENSG00000230438	SERPINB9P1	ENSG00000204642	HLA-F	-35.45	-0.2188	1	189	2662	2850
ENSG00000230438	SERPINB9P1	ENSG00000231925	TAPBP	-165.05	-0.3977	1893	2329	1	437
ENSG00000230438	SERPINB9P1	ENSG00000254087	LYN	-165.05	-0.3977	2199	2635	1	437
ENSG00000249173	LINC01093	ENSG00000086300	SNX10	-32.45	-0.1014	1	339	1183	1521
ENSG00000249173	LINC01093	ENSG00000100644	HIF1A	-26.04	-0.1005	67	339	1	273
ENSG00000249173	LINC01093	ENSG00000102921	N4BP1	-26.64	-0.1005	112	412	1	301
ENSG00000249173	LINC01093	ENSG00000104081	BMF	-39.24	-0.1011	1	406	34	439
ENSG00000249173	LINC01093	ENSG00000144802	NFKBIZ	-29.87	-0.1006	1	341	55	395
ENSG00000249173	LINC01093	ENSG00000155629	PIK3AP1	-84.96	-0.1005	1	867	3152	4018
ENSG00000249173	LINC01093	ENSG00000166523	CLEC4E	-106.2	-0.1013	2468	3532	1	1065
ENSG00000249173	LINC01093	ENSG00000167642	SPINT2	-47.98	-0.1012	68	583	1	516
ENSG00000249173	LINC01093	ENSG00000169504	CLIC4	-41.37	-0.1014	148	571	1	424
ENSG00000249173	LINC01093	ENSG00000184557	SOCS3	-46.39	-0.1013	1	465	138	602
ENSG00000249173	LINC01093	ENSG00000184588	PDE4B	-42.26	-0.1009	1	458	20	477
ENSG00000251230	MIR3945HG	ENSG00000086300	SNX10	-39.57	-0.1002	1	402	1002	1403
ENSG00000251230	MIR3945HG	ENSG00000100644	HIF1A	-39.57	-0.1002	1	402	861	1262
ENSG00000251230	MIR3945HG	ENSG00000102921	N4BP1	-31.66	-0.1002	1	339	269	607
ENSG00000251230	MIR3945HG	ENSG00000109320	NFKB1	-63.62	-0.1002	1004	1653	1	650
ENSG00000251230	MIR3945HG	ENSG00000155629	PIK3AP1	-39.57	-0.1002	1	402	1198	1599
ENSG00000251230	MIR3945HG	ENSG00000173039	RELA	-65.68	-0.1003	1	686	98	783
ENSG00000251230	MIR3945HG	ENSG00000184557	SOCS3	-67.99	-0.1003	1	686	1865	2550
ENSG00000255197	SLC39A13-AS1	ENSG00000051523	CYBA	-35.29	-0.1234	107	467	1	361
ENSG00000255197	SLC39A13-AS1	ENSG00000078804	TP53INP2	-36.36	-0.1224	1	352	2314	2665
ENSG00000255197	SLC39A13-AS1	ENSG00000086730	LAT2	-40.31	-0.1256	1	378	190	567
ENSG00000255197	SLC39A13-AS1	ENSG00000092531	SNAP23	-36.26	-0.125	1	322	3625	3946
ENSG00000255197	SLC39A13-AS1	ENSG00000103313	MEFV	-44.35	-0.1246	1	368	1192	1559
ENSG00000255197	SLC39A13-AS1	ENSG00000107968	MAP3K8	-40.71	-0.1144	1	401	6638	7038
ENSG00000255197	SLC39A13-AS1	ENSG00000108774	RAB5C	-35.29	-0.1234	358	718	1	361
ENSG00000255197	SLC39A13-AS1	ENSG00000110931	CAMKK2	-49.76	-0.125	1	420	162	581
ENSG00000255197	SLC39A13-AS1	ENSG00000115271	GCA	-39.3	-0.1206	1	339	2593	2931
ENSG00000255197	SLC39A13-AS1	ENSG00000125753	VASP	-41.62	-0.1231	23	410	1	388
ENSG00000255197	SLC39A13-AS1	ENSG00000126432	PRDX5	-34.15	-0.1251	1	292	2374	2665
ENSG00000255197	SLC39A13-AS1	ENSG00000129450	SIGLEC9	-35.97	-0.1228	1	339	62	400
ENSG00000255197	SLC39A13-AS1	ENSG00000141480	ARRB2	-35.29	-0.1234	47	407	1	361
ENSG00000255197	SLC39A13-AS1	ENSG00000145901	TNIP1	-51.88	-0.1174	1	452	1607	2058
ENSG00000255197	SLC39A13-AS1	ENSG00000146094	DOK3	-30.53	-0.1262	1	259	3688	3946
ENSG00000255197	SLC39A13-AS1	ENSG00000148926	ADM	-114.61	-0.1153	2534	3532	1	999
ENSG00000255197	SLC39A13-AS1	ENSG00000161791	FMNL3	-43.11	-0.1144	43	425	1	383
ENSG00000255197	SLC39A13-AS1	ENSG00000163874	ZC3H12A	-61.63	-0.1174	1	539	3330	3868
ENSG00000255197	SLC39A13-AS1	ENSG00000167173	C15orf39	-25.81	-0.1247	1	238	36	273
ENSG00000255197	SLC39A13-AS1	ENSG00000169896	ITGAM	-45.28	-0.1179	14	401	1	388
ENSG00000255197	SLC39A13-AS1	ENSG00000171049	FPR2	-23.43	-0.1227	97	311	1	215
ENSG00000255197	SLC39A13-AS1	ENSG00000172081	MOB3A	-40.65	-0.1206	1	340	779	1118
ENSG00000255197	SLC39A13-AS1	ENSG00000174837	ADGRE1	-37.76	-0.1234	77	437	1	361
ENSG00000255197	SLC39A13-AS1	ENSG00000198814	GK	-33.57	-0.115	126	426	1	301
ENSG00000255197	SLC39A13-AS1	ENSG00000204482	LST1	-43.81	-0.1259	139	491	1	353
ENSG00000255197	SLC39A13-AS1	ENSG00000231925	TAPBP	-38.54	-0.122	1	401	24	424
ENSG00000255197	SLC39A13-AS1	ENSG00000254087	LYN	-53.27	-0.1253	1	436	3488	3923
ENSG00000258667	HIF1A-AS3	ENSG00000052795	FNIP2	-37.04	-0.1015	46	440	1	395
ENSG00000258667	HIF1A-AS3	ENSG00000100292	HMOX1	-28.94	-0.1015	1	339	2821	3159
ENSG00000258667	HIF1A-AS3	ENSG00000147872	PLIN2	-28.94	-0.1015	1	339	2800	3138
ENSG00000258667	HIF1A-AS3	ENSG00000170385	SLC30A1	-43.23	-0.1015	99	539	1	441
